# Supplementary material for: Dynamics of chromatin accessibility during TGF-β-induced EMT of Ras-transformed mammary gland epithelial cells
Source: Sci Rep. 2017 Apr 26;7:1166. doi: 10.1038/s41598-017-00973-4 (PMC5430828; doi:10.1038/s41598-017-00973-4)
Supplement: Supplementary file 1 — Table S1 [file 41598_2017_973_MOESM1_ESM.xls]

## Sheet: Sheet1
Supplementary material Table S1. Effects of Etv4/5 siRNAs on expression of genes bound by Etv4 and Etv5 in TGF-beta-treated EpRas cells. We selected genes with maximum FPKM values ≥10 among the six samples and with a ≥2 fold change in expression after siEtv4/5 treatment. Distance to the Etv4 and Etv5 binding regions from the transcription start site of each gene is shown.
gene symbol	FPKM_siNC_(-)	FPKM_siEtv4_1/5_1_(-)	FPKM_siEtv4_2/5_2_(-)	FPKM_siNC_TGF-beta	FPKM_siEtv4_1/5_1_TGF-beta	FPKM_siEtv4_2/5_2_TGF-beta	siEtv4/5/siNC (-)TGF-beta (fold)	siEtv4/5/siNC (+)TGF-beta (fold)	Etv4 binding position: chr	Etv4 binding position: start	Etv4 binding position: end	Etv4 binding position: distance_to_TSS	Etv5 binding position: chr	Etv5 binding position: start	Etv5 binding position: end	Etv5 binding position: distance_to_TSS
0610007P14Rik	37.3615	67.3033	67.0273	30.5151	65.4999	67.7426	1.79771	2.18322	chr12	85869152	85870023	-45043
0610010K14Rik	41.8222	95.8035	95.1965	37.5921	76.6198	93.6353	2.28348	2.26451	chr11	70237795	70238318	-143
1110001J03Rik	66.8581	177.858	121.021	47.7848	85.1507	64.9819	2.23517	1.57092	chr6	38635958	38636377	101307
1110002N22Rik	6.81982	9.31126	6.53111	4.2042	10.7002	6.218	1.16149	2.01206
1110012L19Rik	29.578	16.0999	11.7499	28.4801	16.9993	14.3793	0.470786	0.550886	chrX	70273181	70273779	-112432
1110031I02Rik	4.65252	8.65802	14.0613	9.13493	4.40465	13.7975	2.44161	0.996294
1110038B12Rik	227.128	380.507	71.3001	206.794	458.569	409.899	0.994609	2.09984	chr17	34951250	34953072	306	chr17	34944198	34944513	-5722
1110065P20Rik	34.0972	60.9885	59.4625	22.0786	50.1485	50.8839	1.76629	2.28802
1190003J15Rik	60.2573	23.0178	27.9309	88.0407	19.5809	27.1251	0.42276	0.265252
1300002E11Rik	4.83034	13.6008	11.0163	8.25307	14.1438	11.0021	2.54817	1.52343	chr16	21794093	21794558	-21
1500031L02Rik	16.8757	22.0723	14.8898	25.7926	16.3385	7.76848	1.09513	0.467324
1600029D21Rik	11.2953	1.62697	7.85019	23.8007	3.3832	10.7908	0.419518	0.297764	chr9	50497373	50498178	3251
1700016C15Rik	13.5202	1.99072	6.37729	5.50942	0	2.38589	0.309463	0.216528	chr1	177718969	177719477	-10590	chr1	177718952	177719288	-10525
1700021F05Rik	11.5944	15.9336	26.4332	8.66193	23.4018	16.2548	1.82704	2.28913	chr10	43657371	43658206	-116795
1700066J24Rik	24.9774	1.95622	4.59562	12.3687	10.0198	12.2502	0.131155	0.900256
1700066M21Rik	6.62111	7.66495	5.69548	3.97041	6.15828	10.3224	1.00893	2.07544	chr1	57377098	57377499	-321
1700120C14Rik	0.720849	6.89904	18.7008	7.04229	1.56819	4.08137	17.7567	0.401117	chr15	99358770	99359566	107381	chr15	99251907	99252246	459
1810006K21Rik	142.933	193.282	170.615	83.3975	192.806	165.195	1.27296	2.14635
1810020D17Rik	14.73	5.22717	4.82603	16.1039	10.3535	10.8391	0.341249	0.657996
1810031K17Rik	27.3296	9.41544	12.599	27.2942	10.929	18.7567	0.402758	0.54381
1810035L17Rik	141.658	66.9456	53.4936	52.2571	94.2021	77.551	0.425106	1.64335
1810037I17Rik	107.745	52.0711	25.5475	29.9603	53.3064	34.0148	0.360196	1.45728	chr3	123053193	123053716	129058
1810043G02Rik	21.9758	9.87957	10.7622	17.9082	5.7474	10.3441	0.469648	0.449277					chr10	77978366	77978699	50
2010002N04Rik	15.3875	7.60775	6.04839	19.0727	8.6423	7.38196	0.443741	0.420084
2210015D19Rik	6.32556	11.9143	14.8537	6.93975	5.24231	7.84037	2.11586	0.94259	chr11	5761853	5762668	111	chr11	5777836	5778379	16230
2300009A05Rik	11.8796	11.2446	21.3465	5.07141	12.7989	12.3537	1.37173	2.47984	chr9	63398507	63399093	443
2310002L13Rik	287.964	120.301	118.763	266.331	90.7999	120.277	0.415094	0.396268
2310007B03Rik	28.7033	8.8222	22.5143	89.3143	24.3147	46.9078	0.545869	0.398718	chr1	93160046	93161032	330	chr1	93160139	93160455	9101
2310009A05Rik	5.09551	17.3926	14.2024	14.3751	18.8113	17.984	3.10028	1.27983	chr9	73039360	73039803	-136
2310009B15Rik	52.4467	94.3836	59.5554	20.5118	63.6513	65.1024	1.46758	3.13853	chr1	138928555	138928952	-71900
2310028H24Rik	22.5475	4.67554	5.76934	27.4121	4.58231	7.07739	0.231619	0.212674
2310030G06Rik	17.0754	9.42821	7.32202	15.8342	10.5063	12.8692	0.490478	0.738133	chr9	50746295	50746740	3	chr9	50746197	50746527	6837
2310030N02Rik	6.12147	12.6186	12.0309	5.80445	7.9903	9.15959	2.01336	1.47731
2310039H08Rik	66.1756	148.063	121.265	34.6459	51.9158	63.4285	2.03495	1.66462	chr17	46772623	46773313	334
2410022L05Rik	16.5855	36.961	30.6584	23.5706	20.6413	17.7653	2.03851	0.814714
2610019E17Rik	23.3697	48.5784	45.3894	7.10996	37.881	30.0204	2.01046	4.77509	chr17	24527723	24529019	121	chr17	24528216	24528697	447
2610528E23Rik	14.022	31.1735	31.9785	18.1905	19.6317	21.4472	2.25189	1.12913
2810428I15Rik	112.867	399.15	197.434	153.494	486.151	350.575	2.64286	2.7256	chr8	70506431	70507885	-420
3110002H16Rik	20.1119	9.71675	10.2489	16.8952	13.2171	14.5159	0.496364	0.820736	chr18	12320704	12321217	152231
3110003A17Rik	76.7504	101.772	114.762	63.1726	119.974	134.708	1.41064	2.01576
3110009E18Rik	4.56939	11.774	7.90283	5.25181	8.94657	9.97862	2.15311	1.80178	chr1	120082939	120083280	-38077
3110082I17Rik	35.0526	56.0176	41.7547	24.32	56.2624	44.1689	1.39465	2.06479	chr5	139378936	139379403	81364
3300005D01Rik	58.9835	15.8126	21.1286	61.5001	72.0844	52.5644	0.313149	1.0134	chr17	5799033	5799916	-15	chr17	5796448	5796994	-1662
4930402H24Rik	10.2879	4.71548	4.38923	12.4107	8.15915	6.55594	0.442496	0.592839	chr2	130839781	130840093	172
4930413G21Rik	10.4271	22.9469	21.3304	13.273	17.887	14.4187	2.12318	1.21697	chr7	123110022	123110481	-139793
4930414L22Rik	8.17747	9.04245	5.56127	5.49487	12.9093	10.3894	0.892924	2.12004	chr6	72439114	72439767	758
4930455F23Rik	10.5648	4.67842	8.36793	7.94295	3.51379	3.3409	0.617444	0.431495
4930539J05Rik	4.97566	17.6495	17.0687	8.57813	4.5922	13.1707	3.4888	1.03536	chr3	135425072	135425442	13407	chr3	135437890	135438276	2056
5430411K18Rik	11.7687	4.1542	4.32426	14.1961	5.33904	6.11589	0.360212	0.403453
5430417L22Rik	6.95623	10.5908	21.3535	6.60821	7.51511	9.83645	2.29609	1.31288	chr2	118753386	118753893	7878
5730408K05Rik	23.5677	8.1331	11.0008	9.31131	13.3519	8.93526	0.405935	1.19678	chr19	8886278	8889229	1016	chr19	8888431	8888864	478
6030419C18Rik	8.05883	18.3103	12.1793	4.95059	11.7383	9.04667	1.89169	2.09924	chr9	58500947	58501249	12496
A230020J21Rik	4.55645	9.34666	14.8398	11.9701	5.52941	6.46816	2.65409	0.501147	chr1	191026062	191026709	1035
A330049M08Rik	6.05258	7.61301	18.4803	9.54774	2.89711	12.586	2.15555	0.810826
A430005L14Rik	17.4353	26.996	27.454	12.5671	18.4204	34.3968	1.56149	2.10141
Aacs	30.5314	81.7722	70.1544	35.4296	71.6436	70.4189	2.48804	2.00486	chr5	125475519	125476415	95	chr5	125475518	125475829	-43
Aasdhppt	15.8893	32.5309	54.1288	21.364	18.8746	21.1744	2.72698	0.937301
Abca2	12.6567	7.47702	8.28043	11.9387	5.11691	5.08383	0.622494	0.427213
Abca7	10.0021	5.48783	7.21751	14.0735	6.39805	7.49377	0.635134	0.493545	chr10	79995735	79996132	-1681
Abhd14a	9.44548	22.083	23.28	18.1355	13.9767	15.7955	2.40131	0.820827	chr9	106429159	106429596	18300
Abhd4	68.2817	23.2674	18.5476	68.8769	21.4063	20.8057	0.306195	0.306431	chr14	54227111	54228054	-26546
Acap1	4.07266	8.60383	7.47062	4.74873	10.0585	10.1685	1.97346	2.12973	chr11	69900601	69901906	-5715
Acbd6	63.1699	127.995	142.931	93.3402	104.43	114.246	2.14442	1.17139
Acox1	48.9284	17.6441	16.8283	25.9109	16.8122	17.4574	0.352274	0.661297	chr11	116218118	116218454	-19242
Acp6	12.7285	12.2394	7.89623	14.1319	7.72325	5.25255	0.790966	0.459096	chr3	97052331	97052902	-106160
Acta1	0.655784	7.1614	0.515541	1.13059	68.3206	39.427	5.85325	47.651	chr8	123948930	123949601	-54491
Acta2	0.511632	23.416	0.201108	0.490036	201.894	13.1731	23.0802	219.44	chr19	34192234	34192645	62933
Actg2	0	13.1707	0.190056	0.0694659	55.7497	9.77686	#DIV/0!	471.646	chr6	83506801	83507204	29248
Acyp2	11.4661	4.85381	4.50702	3.62411	4.57314	3.94144	0.408196	1.17471
Adam8	46.4763	12.7348	31.2694	40.2542	11.7512	51.6968	0.473405	0.788092	chr7	139971168	139972065	20871
Adamts4	0.814267	1.51294	1.09737	3.96633	28.624	15.618	1.60286	5.5772	chr1	171269936	171270391	19742
Adamts5	8.22723	16.7788	7.41854	2.84853	9.99286	3.81623	1.47056	2.4239	chr16	85899501	85899813	1467
Adamtsl4	17.9008	5.45044	8.04978	17.9707	2.61757	2.85994	0.377084	0.152401	chr3	95696135	95696815	-8618	chr3	95707703	95708126	31923
Adc	3.7662	9.01125	6.16828	5.45593	13.5986	10.9789	2.01523	2.25237	chr4	128957347	128958141	4672
Ahcy	46.4312	101.278	55.4987	34.4859	70.678	76.1787	1.68827	2.12923	chr2	155011247	155011573	63086
AI480653	10.7333	16.9958	16.803	7.97603	14.2248	17.6992	1.57448	2.00125
AI506816	6.88265	16.8457	17.846	6.90439	12.2149	20.0209	2.52023	2.33444	chr5	23707562	23709226	4272	chr5	23718918	23719287	9271
AI646023	0.581323	6.41958	11.6416	1.26595	5.01426	7.79513	15.5345	5.0592
AI661453	26.9186	18.1559	25.9157	28.04	11.0737	16.9489	0.818609	0.49969	chr17	47450924	47451522	14585
Aif1l	11.692	20.9611	15.9219	4.32946	13.4452	5.06467	1.57728	2.13766	chr2	31974078	31974748	24111
Aig1	26.6823	13.2507	11.1707	17.5111	12.2505	17.2392	0.457633	0.842029	chr10	13964925	13965980	-96623
Akap8l	27.0573	9.16519	9.16462	35.3577	7.98405	11.6406	0.338722	0.277516	chr17	32321354	32321655	29072	chr17	32350241	32351135	29712
Akr1b10	13.1114	5.13071	6.12877	9.09606	6.25295	7.06981	0.429377	0.732337	chr6	34497931	34498697	114068
Akr1b3	2.73284	8.00674	0	17.1492	13.7804	0	1.46491	0.40178	chr6	34274210	34274808	42979	chr6	34274284	34274584	-29345
Akr1b8	115.736	48.2652	59.5053	106.361	44.8853	61.5175	0.465588	0.500197	chr6	34274210	34274808	-79654
Aldh16a1	7.34051	21.0718	22.0063	6.60555	11.0175	18.7778	2.93427	2.25532	chr7	45128994	45129347	25367
Aldh2	353.641	259.116	214.854	341.31	123.916	167.307	0.670129	0.426625	chr5	121584772	121585388	8743	chr5	121584138	121584569	16883
Aldh3a1	49.144	60.7192	51.3018	6.94654	0.280171	1.09374	1.13972	0.0988918	chr11	61199669	61200080	-8867
Aldh3b1	18.5744	13.3706	7.00901	23.3409	9.69797	7.9456	0.548594	0.377954	chr19	3929428	3930026	-12
Ampd3	17.5777	10.6436	13.219	12.2333	4.95285	5.94483	0.678775	0.44541	chr7	110780635	110780960	8194	chr7	110702173	110702751	-65454
Amtn	0.16404	0	0.644795	4.05359	2.1412	22.9533	1.96536	3.09534
Ankle1	5.01497	11.23	11.2251	3.3623	4.64685	6.87298	2.23881	1.71309	chr8	71405560	71405979	-242	chr8	71406896	71407382	1371
Anp32a	48.3446	104.311	94.5948	88.7072	116.325	102.506	2.05717	1.23345	chr9	62342117	62342607	1020	chr9	62342864	62343180	1838
Anp32e	31.4084	50.4585	76.4914	50.9335	51.9557	35.3422	2.02095	0.856979	chr3	95893641	95894008	-35432	chr3	95929232	95929820	564
Antxr2	29.883	11.0837	17.3211	70.4353	17.6275	31.3164	0.475267	0.347439					chr5	98030470	98030781	146094
Anxa11	97.5703	58.911	83.844	114.187	38.9371	51.6678	0.731549	0.396739
Anxa6	59.7015	124.392	95.8957	97.055	238.759	190.494	1.84491	2.21139	chr11	55027698	55028075	5584	chr11	55032798	55033627	54666
Anxa8	258.543	78.253	72.7669	206.923	96.232	107.268	0.29206	0.491729	chr14	34085507	34085819	-326	chr14	34087631	34088229	2240
Ap4m1	16.0864	7.65534	7.19648	12.6664	8.37836	10.2794	0.461627	0.736506	chr5	138170724	138171388	-964
Apln	7.53772	9.55152	11.7078	4.22672	12.5554	13.819	1.4102	3.11996	chrX	48044149	48044646	-9546
Apobr	49.4447	30.3928	41.1755	83.0807	43.1816	37.428	0.723721	0.485128	chr7	126626262	126626616	41432
Aqp1	0.999606	15.1056	15.4272	0.0907022	1.25899	2.21272	15.2724	19.138	chr6	55432194	55432652	96125
Arglu1	37.1591	71.5735	91.1399	62.7828	64.1672	69.4793	2.18942	1.06436	chr8	8660812	8662079	29091
Arhgap17	22.4174	11.8674	16.7651	33.4076	10.0016	15.8967	0.638622	0.387611	chr7	123410881	123411667	-41360
Arhgap40	10.4646	9.00619	6.66246	4.27738	0.855046	0.715262	0.74865	0.18356	chr2	158510934	158511238	-1709	chr2	158534048	158534421	21626
Arhgap8	13.0699	7.55066	10.1196	12.2247	4.41831	7.72048	0.675991	0.496486	chr15	84714342	84715330	-5215
Arhgdib	12.4335	3.30852	9.53897	15.2373	3.80204	8.7236	0.516648	0.411019
Arhgdig	2.26891	8.94846	8.15401	5.86747	9.40186	11.5351	3.76887	1.78416	chr17	26252648	26253424	-51687
Arntl	3.79499	10.245	8.94979	7.77419	13.3441	14.6022	2.52896	1.79738	chr7	113207083	113207418	-214	chr7	113207107	113207420	-44
Arrdc4	13.3859	5.08303	10.389	14.5005	1.19857	6.31705	0.577923	0.25915
Asah1	24.4973	41.4369	38.3102	13.5495	29.5757	31.7126	1.62767	2.26164	chr8	41374455	41375460	-261	chr8	41374425	41375052	34410
Asph	8.62199	25.3258	23.6611	11.8519	22.3804	17.6572	2.84081	1.68908	chr4	9668790	9669354	89
Atf5	16.2545	53.2033	55.5747	28.314	80.0552	113.164	3.34609	3.41208
Atg12	17.8062	9.86419	6.19064	12.8332	11.2078	5.27595	0.450821	0.642231
Atg9b	97.0126	55.9692	35.5164	88.4442	45.2644	33.5102	0.471514	0.445335	chr5	24392475	24393081	-636	chr5	24392324	24392922	8742
Atp2c2	8.90985	3.6405	10.0513	9.11405	1.61527	5.94529	0.768352	0.414775	chr8	119708813	119709838	9317	chr8	119708653	119709514	9506
Atp5e	1439.07	741.1	539.029	553.027	734.576	568.912	0.444776	1.1785	chr2	174463716	174464371	57
Atp5l	390.968	130.081	77.7732	139.773	171.362	123.343	0.26582	1.05423	chr9	44920219	44921327	-32	chr9	44904869	44906221	-7026
Atp6v0a1	23.225	16.9596	21.4361	37.8828	17.1759	13.6758	0.826603	0.407199	chr11	101009036	101009340	-263	chr11	101010277	101010581	1130
Atp6v0a2	31.4916	11.7104	11.1153	23.5912	15.6709	15.1395	0.362409	0.653006
Atp6v0d1	115.916	40.0435	46.9462	92.1881	47.9935	71.8347	0.375227	0.649911	chr8	105496561	105497230	69144
Atp6v1a	51.8726	25.8297	23.4559	36.7716	19.186	23.5217	0.475064	0.580716
Atp6v1h	54.3873	22.2817	19.7382	41.4553	23.8177	20.3688	0.386303	0.532942	chr1	5022717	5023315	-60156
B230312A22Rik	42.5136	15.2896	10.1661	74.8835	33.6462	30.2115	0.299383	0.42638
B930041F14Rik	4.23128	15.8818	15.3232	4.345	7.89726	9.03268	3.68742	1.94821	chr4	155696637	155697096	2525
B9d2	9.36169	12.9378	8.6508	6.32376	13.4584	13.0183	1.15303	2.09343	chr7	25658400	25659360	-22277
Bag3	43.6768	30.7462	29.823	59.0947	22.9791	33.6421	0.69338	0.479072	chr7	128554568	128555030	31217	chr7	128523865	128524262	680
Baiap2l1	11.8854	2.60226	4.96707	13.9144	3.71669	7.93348	0.31843	0.418637	chr5	144372032	144372802	-14306	chr5	144318232	144318797	54273
Basp1	194.068	376.841	471.647	448.208	349.584	339.411	2.18606	0.768611	chr15	25396152	25396869	17253	chr15	25409002	25409400	46124
Bbc3	5.15807	17.8142	16.3392	11.8568	13.7516	10.7366	3.31068	1.03266	chr7	16399788	16400111	90367
BC002163	81.6156	45.806	10.6505	31.1099	47.1255	40.1097	0.345868	1.40205	chr4	123814383	123814687	-96375
BC013529	10.5258	4.75181	4.68383	9.52983	8.56898	4.01575	0.448215	0.660281
BC022687	21.0525	11.7977	13.6478	24.6932	9.45609	12.7071	0.604334	0.448771	chr12	112797674	112798247	-11014	chr12	112797711	112798297	-10677
BC048355	49.1064	133.873	97.9155	44.7247	77.2631	65.5948	2.36006	1.59708
Bc1	51.3434	0	0	0	9.28356	0	0	#DIV/0!	chr10	79712457	79712933	656941	chr10	80160850	80161187	463883
Bcat2	25.3702	34.6447	22.1827	14.984	28.1308	32.2559	1.11996	2.01504	chr7	45623423	45624021	50853
Bcl6	9.03628	8.35585	6.38314	11.2388	6.33117	4.73122	0.815545	0.492152	chr16	24182991	24183779	-194774	chr16	24183134	24183473	218422
Bcl7c	47.597	124.72	130.963	59.9734	79.5135	109.218	2.68592	1.57346
Bcl9l	19.404	34.0605	51.6047	26.7533	21.1923	30.4753	2.20741	0.96563	chr9	44494032	44494411	-4914	chr9	44480148	44480470	-18665
Birc5	96.4573	147.433	140.699	65.0945	161.292	156.161	1.49357	2.4384	chr11	117849329	117849761	309	chr11	117848712	117849275	39
Blnk	32.0264	10.1945	13.3423	25.587	2.05981	2.46973	0.367459	0.0885125	chr19	40995702	40996565	-1599	chr19	40996029	40996440	67514
Blvrb	378.519	58.8397	147.19	297.61	40.5994	116.489	0.272152	0.263917	chr7	27486916	27487271	39116	chr7	27447706	27448303	326
Bmp4	14.643	15.424	9.62242	3.0639	0.707902	0.850299	0.855235	0.254284	chr14	46516482	46516917	-126101
Bok	16.6267	40.99	33.2794	26.9047	51.2424	58.4807	2.23344	2.03911	chr1	93529904	93530532	-155475
Brp44l	20.0315	8.56745	5.99909	7.4551	8.16226	7.25221	0.363591	1.03382
Btbd11	13.5984	4.52514	7.2127	20.01	13.3667	17.3447	0.431589	0.767401	chr10	85386816	85387371	280
Btbd2	7.19611	14.3497	15.4729	9.01026	7.4992	13.2981	2.07213	1.15409	chr10	80621873	80622507	34880
Btd	6.10951	8.54021	15.9896	10.5329	8.24388	10.9463	2.00751	0.910964	chr14	31662117	31662950	21477	chr14	31668988	31669723	28667
C030044B11Rik	4.16784	13.7684	9.24148	9.70342	9.53206	8.55718	2.76041	0.932106
C230096C10Rik	11.4556	5.55169	5.62865	11.9078	7.17224	5.3934	0.487986	0.527622
C3	5.59555	14.9105	7.81074	3.21561	7.0465	2.69338	2.0303	1.51447	chr17	57249830	57250213	-21886
C330006A16Rik	29.0651	21.7736	21.5261	6.9099	14.1314	16.7183	0.744874	2.23228
C78339	8.55867	16.2144	23.6838	12.7879	10.8405	9.69132	2.33086	0.802783
Cald1	61.8694	124.186	86.1245	96.9381	256.588	133.565	1.69963	2.01238	chr6	34721641	34722165	12460	chr6	34610338	34610788	-98655
Camk2d	20.8896	12.8284	24.4782	16.348	6.93044	7.88984	0.892947	0.453275	chr3	126596509	126596864	-286	chr3	126831315	126832124	235152
Camkk2	5.55764	8.74803	16.1277	6.09371	8.53538	11.2233	2.23798	1.62124	chr5	122820999	122821308	-41744
Car13	20.9205	6.37804	8.37462	6.89633	5.25858	4.61949	0.352589	0.716183	chr3	14611165	14611588	-30350
Car2	23.8106	6.48777	7.12771	9.54424	6.02178	3.63236	0.285912	0.505757	chr3	14948091	14948629	61935
Casp1	14.4709	2.41783	5.24437	10.4983	2.30714	3.48639	0.264745	0.275927	chr9	5222254	5222845	-75967	chr9	5070944	5071522	-226994
Cbr1	8.72309	8.22463	8.30131	15.2147	8.21225	6.93158	0.947253	0.497671	chr16	93603378	93603883	-4206
Cbr2	9.36169	18.258	29.1803	1.7933	7.62244	12.3541	2.53364	5.56977
Cbwd1	15.0834	17.1472	13.8903	21.8067	9.36308	11.7536	1.02886	0.484179	chr19	24994205	24995569	-33272	chr19	24961423	24961871	41956
Cbx2	4.03229	9.96997	8.40338	8.70061	12.8272	9.63028	2.27828	1.29057	chr11	119014437	119014746	-8437
Ccdc102a	7.81054	20.7382	13.8406	19.6832	31.8014	20.8159	2.2136	1.3366	chr8	94967589	94967975	-49685
Ccdc104	57.0384	21.3709	23.7814	59.2353	29.9875	18.9477	0.395806	0.413058	chr11	29246992	29247589	-19
Ccdc109b	27.4864	3.90511	11.6571	13.648	9.52891	8.67803	0.283089	0.667019	chr3	129964685	129965137	5294
Ccdc72	284.924	159.028	101.063	124.491	199.893	105.977	0.456422	1.22848
Ccdc85c	5.30199	14.9506	19.5037	8.68083	11.8971	9.14304	3.24919	1.21187	chr12	108393471	108394397	-118518
Ccdc88c	7.1608	6.91518	6.20278	13.552	6.42681	3.87905	0.915956	0.380234	chr12	100898078	100898417	130735
Ccl9	0.47962	4.3431	0.867215	0.137812	12.6948	1.70686	5.43171	52.2511	chr11	83578343	83578665	131	chr11	83563837	83564297	-8619
Ccng2	17.0861	15.5614	27.7874	23.7881	8.72847	14.8642	1.26854	0.495892	chr5	93296641	93296946	29221	chr5	93266496	93266992	-580
Cd1d1	3.44398	1.147	3.41656	10.6969	1.78389	3.58141	0.662542	0.250788	chr3	87073335	87073878	-74267
Cd44	127.912	41.2332	58.615	178.943	104.373	77.975	0.3903	0.509514	chr2	102900926	102901689	357	chr2	102943465	102944644	133503
Cd82	44.6807	18.0339	31.9376	43.955	17.9447	25.1364	0.559207	0.490059	chr2	93404957	93405723	47331
Cdc42ep2	6.99357	10.6048	13.1294	2.51939	6.81242	5.3188	1.69686	2.40757	chr19	5912707	5913268	11828
Cdc42ep3	19.8225	37.7184	13.4856	16.211	67.2286	26.824	1.29156	2.90089	chr17	79299998	79300335	54924	chr17	79355288	79355886	21862
Cdca7	12.9649	19.1354	23.8146	11.8564	24.0012	26.6691	1.6564	2.13683	chr2	72351560	72351882	-124497	chr2	72475826	72476196	-22
Cdk10	12.3686	25.5997	28.7637	14.4682	25.745	27.0758	2.19764	1.82541	chr8	123224722	123225206	124	chr8	123224768	123225144	304
Cdk13	5.86697	13.0561	12.3328	6.99335	11.7735	11.8213	2.16371	1.68695	chr13	17695106	17695685	109701
Cdk2ap2	99.7825	218.984	329.283	56.3612	113.765	155.274	2.74731	2.38674	chr19	4096954	4097733	-7	chr19	4097265	4097594	244
Cdk5	66.8484	41.3142	31.0641	87.2068	48.8439	35.5371	0.541361	0.483798	chr5	24407817	24408178	15532
Cdkn2c	15.7736	12.8176	6.43411	9.83429	5.50337	3.61072	0.610251	0.463383	chr4	109676256	109676799	-11156	chr4	109666590	109667112	6237
Cdr2	9.38898	17.8779	22.1888	19.7506	28.7051	29.9539	2.13371	1.48499	chr7	120982398	120982898	-337
Cenpm	15.0374	33.317	39.054	7.2592	11.6544	19.3233	2.40637	2.13369	chr15	82247266	82247641	-2707	chr15	82244155	82244976	11201
Cenpq	11.5015	12.142	12.4538	4.86366	11.8025	12.0231	1.06924	2.44935
Cenpv	28.2933	65.7025	89.3515	34.5628	52.9929	65.9059	2.74012	1.72004	chr11	62550947	62552169	-12298
Cenpw	14.482	38.4123	36.6578	27.5643	28.0792	19.0236	2.59184	0.854417	chr10	30200382	30200886	-95
Chac1	47.7029	21.1438	20.5677	25.0396	26.6753	33.2528	0.437201	1.19667	chr2	119350316	119351476	-345	chr2	119347956	119348476	-2765
Chchd10	28.307	29.7331	19.2768	29.0117	11.2442	2.33326	0.865685	0.234	chr10	75931843	75932322	-3490
Chpf2	51.4226	21.5362	23.4777	70.3683	31.3477	37.5653	0.437686	0.489659	chr5	24586457	24586870	-86
Chst12	7.98522	12.5705	12.9558	9.61715	25.38	22.5363	1.59835	2.49119	chr5	140514617	140515108	9254	chr5	140505258	140505562	-46
Cic	15.1098	29.5069	37.7369	15.8842	23.4038	24.2759	2.22517	1.50085	chr7	25280182	25281025	-1575	chr7	25267829	25268452	-13726
Cks2	28.6932	52.9108	66.3821	29.8377	43.3979	47.5201	2.07877	1.52354	chr13	51645288	51645937	381	chr13	51644808	51645407	176
Clcf1	168.319	42.913	58.8675	231.722	34.987	37.0807	0.302344	0.155505	chr19	4213049	4214507	-613	chr19	4213246	4214246	-145
Cln3	24.771	11.2445	11.4162	20.6672	14.0132	12.3101	0.457404	0.636838
Cltb	226.114	102.085	99.2333	213.793	66.113	61.859	0.44517	0.299289	chr13	54590231	54590570	20871	chr13	54608356	54608763	15825
Cnih	67.2213	31.6263	32.7808	36.2159	36.5597	40.0975	0.479068	1.05834	chr14	46636172	46637028	151756
Cnksr1	14.7349	7.26107	8.03387	15.7404	5.98886	8.79416	0.519004	0.469588	chr4	134237896	134238443	229
Cnn2	183.444	301.265	221.943	197.039	650.494	374.029	1.42607	2.5998	chr10	79988318	79988638	-121
Col12a1	8.04773	9.41908	1.96727	7.39295	25.2946	6.09101	0.707426	2.12267	chr9	79718471	79718908	-12
Col16a1	4.33045	6.13857	14.1038	18.5331	10.8252	20.1232	2.33721	0.834949	chr4	130050304	130050943	2784	chr4	130050410	130050803	2964
Col1a1	0.628654	14.3253	2.07099	2.44288	27.6565	5.39941	13.0408	6.76577	chr11	94927804	94928595	-8070	chr11	94927687	94928432	-7837
Col5a1	2.75766	3.9758	7.07153	5.04668	6.64201	13.064	2.00303	1.95237	chr2	27842613	27843420	-43408	chr2	27858344	27858699	-27725
Col5a3	0.571873	1.6167	2.15796	4.46951	22.6592	24.7551	3.30026	5.30419	chr9	20760824	20761205	54019
Col6a1	3.20958	9.0053	29.3532	1.27063	0.594797	2.8844	5.97563	1.36908	chr10	76668892	76669194	57000
Copg2	15.6664	6.80189	8.42121	7.00237	5.58322	6.55219	0.485852	0.866522	chr6	31037975	31038400	-141394
Coq2	9.98039	22.5676	18.9145	9.42255	16.8657	23.0637	2.07818	2.11882	chr5	100622290	100623109	51556	chr5	100622164	100623204	-31521
Coro6	19.2273	9.80654	3.50131	30.0646	20.9057	9.61781	0.346067	0.507632	chr11	77462896	77463204	-862	chr11	77462040	77462524	-1388
Cotl1	36.7988	104.367	66.3971	201.034	461.726	641.617	2.32024	2.74417	chr8	119840204	119840856	48	chr8	119840167	119840736	31523
Cox16	7.64661	14.7911	26.8742	12.3213	12.7209	8.42815	2.72443	0.858231
Cox7a1	8.97373	6.0059	10.9026	23.4407	8.87373	5.93843	0.942111	0.31595	chr7	30194749	30196047	11228
Cp	5.30779	15.9448	22.7199	2.00506	1.68939	2.40169	3.64226	1.02019	chr3	19956667	19957567	64	chr3	19956661	19957441	388
Cpa4	22.7294	2.66457	1.25194	18.0538	4.51432	0.761116	0.0861552	0.146103
Cpe	277.741	174.523	144.873	402.889	168.501	147.613	0.574989	0.392309	chr8	64690273	64690737	2534	chr8	64690355	64690661	98111
Crb3	21.575	22.8391	19.0673	21.0695	7.56703	3.87781	0.97118	0.271597	chr17	57032031	57032619	-29951
Creb3	58.2084	30.8658	26.291	87.3531	63.7046	47.7107	0.490967	0.63773	chr4	43562075	43562755	-218
Creg1	32.8198	15.7131	14.6335	25.9385	11.9252	14.6593	0.462322	0.512453	chr1	165641543	165642677	-121669
Crlf1	0.465909	1.16621	1.09881	10.1743	6.35176	19.0678	2.43075	1.2492	chr8	70489503	70489814	-3497
Crot	15.4706	7.80888	9.03009	19.2381	7.69176	10.7971	0.544225	0.480527	chr5	8996766	8997186	169	chr5	8997227	8997636	31589
Cryab	292.734	116.269	75.6344	216.201	63.8128	38.0776	0.327778	0.235638	chr9	50746295	50746740	-6240
Csad	3.65292	7.20347	10.41	2.4741	5.43983	6.06735	2.41088	2.32553	chr15	102202882	102203215	-14006
Csrnp1	7.35985	5.12347	4.56574	12.1706	5.446	6.43869	0.658248	0.488254	chr9	119982661	119983471	1591	chr9	119981777	119982165	11000
Csrp1	74.6596	183.721	64.3601	95.673	439.532	193.998	1.66141	3.31091	chr1	135731635	135731946	2594	chr1	135687620	135688072	-41124
Csrp2	9.59274	31.4196	13.0818	39.7139	185.264	100.864	2.31954	3.60237
Ctsb	87.9991	35.262	51.2151	68.1487	35.077	52.8838	0.491352	0.645359	chr14	63132141	63132734	9976
Ctsh	39.5802	13.733	25.0117	37.1114	10.9178	22.1334	0.489445	0.445297	chr9	89874327	89875118	-179544
Ctsw	3.00412	10.9621	15.6076	72.4333	109.397	220.476	4.42221	2.27708	chr19	5467575	5468666	377
Cxcl3	10.4491	2.32002	2.47739	1.42972	0.481098	0.134149	0.229561	0.215163	chr5	90875167	90875513	89240
Cxcl5	43.2465	16.5668	9.2457	8.62125	5.30513	0.674102	0.298435	0.346773	chr5	90706249	90706705	-52820
Cyb561	27.1874	16.6577	19.6503	22.772	7.3449	9.38987	0.667736	0.367442	chr11	105948301	105948824	-4416	chr11	105953258	105953952	20249
Cyp1b1	16.0386	6.13518	6.1862	17.0679	2.10025	2.56352	0.384116	0.136624	chr17	79745857	79746544	-31160
Cyp51	20.362	50.0562	43.3833	17.1796	53.0204	54.5211	2.29446	3.12992	chr5	4104233	4104895	132	chr5	4104443	4104931	24258
D130020L05Rik	3.99123	12.7899	15.5128	9.46787	9.82855	11.9275	3.54561	1.14894	chr12	101284018	101284616	201867
D16H22S680E	20.7156	8.22946	9.83578	26.6972	11.8988	13.769	0.43603	0.480721
D330041H03Rik	11.2298	9.27187	11.1384	10.1094	3.04427	6.87578	0.908755	0.490635	chr17	24426382	24427080	-12219
D330050I16Rik	9.39796	18.6858	19.7882	24.2454	14.7765	15.9747	2.04693	0.634166	chr19	5388541	5389139	505
Dag1	38.2719	90.5252	143.731	43.2167	62.7114	69.6873	3.06042	1.5318	chr9	108137413	108137900	126158
Dapp1	10.2592	5.63031	5.53566	16.5079	7.47339	6.71367	0.544193	0.429705	chr3	138061329	138062164	-80198	chr3	137981219	137981539	50534
Dcakd	44.4074	67.8099	70.3109	36.5152	66.7283	84.7188	1.55516	2.07375	chr11	103003086	103003849	13679	chr11	103003371	103003742	9687
Ddx58	12.9171	4.24274	7.9675	10.0334	4.01441	6.52107	0.472639	0.52502	chr4	40269236	40270095	-29841
Dedd2	19.9441	7.43285	11.7755	22.2569	7.02131	5.89019	0.481555	0.290056					chr7	25204703	25205263	2424
Dgcr6	35.5375	76.8065	73.3361	41.1366	65.8066	77.0934	2.11245	1.7369	chr16	18096583	18096908	43886	chr16	18066059	18066656	13797
Dhcr24	100.256	174.421	227.68	81.2462	114.486	124.449	2.00537	1.47044
Dhx40	17.5017	5.73908	8.05101	11.6169	6.34577	5.16154	0.393964	0.495283	chr11	86810910	86811508	-3550	chr11	86852665	86853063	84215
Dll1	8.96955	7.34054	12.7908	8.12743	2.87402	4.75773	1.1222	0.469506	chr17	15325947	15326526	49586
Dock9	17.9478	8.63444	8.86641	10.8567	5.54659	6.76197	0.487549	0.566865	chr14	121710211	121710724	-12051
Dstn	160.16	219.893	130.768	113.034	401.755	203.828	1.09472	2.67876	chr2	143914680	143916113	66	chr2	143914828	143915491	161
Dusp1	46.4787	27.4426	9.48432	36.843	32.0221	13.1981	0.397246	0.613688	chr17	26508092	26508724	63
Dusp10	12.0101	2.99993	4.763	18.3948	4.62681	5.37738	0.323183	0.27193	chr1	184033850	184034398	-336	chr1	184034001	184034599	139
Dusp4	34.5961	16.965	16.9747	56.7247	32.5	29.4005	0.490513	0.545622	chr8	34806908	34807666	-322	chr8	34765075	34765440	-42169
Dynlt1c	12.3221	8.66839	12.0122	2.36036	8.53837	9.74481	0.839167	3.87296	chr17	6601293	6602092	-86
E130218I03Rik	15.3273	16.5858	13.2143	6.3571	16.5628	15.4044	0.972125	2.51429	chr4	134237896	134238443	-5593
Ecm1	296.358	32.4441	106.71	351.201	50.0846	190.799	0.234774	0.342943	chr3	95726697	95727179	12630	chr3	95726932	95727241	-6906
Edn1	2.01042	2.49763	0.34573	0.974814	15.0799	4.31921	0.707156	9.95016	chr13	42301194	42301606	131	chr13	42351565	42352162	50893
Efcab4a	23.3774	22.1469	16.8109	11.4036	7.4906	3.51777	0.833236	0.482671	chr7	141466819	141467970	6301
Egfr	12.406	5.08043	3.20612	12.3507	9.57202	5.48649	0.333973	0.609622	chr11	16735444	16735787	-16587	chr11	16731709	16732313	-19889
Egln1	29.1697	64.6929	72.6166	28.3109	69.1283	68.5504	2.35363	2.43155	chr8	124926241	124926992	22637	chr8	124925696	124926954	18368
Egln3	11.9129	6.92814	10.4343	3.81376	1.34118	1.49589	0.728724	0.371952	chr12	54191922	54192255	11785
Eif2b3	18.2949	23.4774	16.0477	11.2276	30.2855	24.0225	1.08022	2.4185	chr4	117120238	117120951	101187
Elf3	18.133	11.121	11.9929	11.7008	4.94079	6.48067	0.637344	0.488063	chr1	135283722	135284033	-25406
Ell2	11.2839	5.17405	5.92406	14.6295	12.9393	12.3477	0.491767	0.864247	chr13	75707322	75707649	2	chr13	75797673	75798257	90774
Elmo3	17.2818	11.2323	17.0658	18.2662	7.5466	10.093	0.818725	0.482848	chr8	105305361	105305864	12
Elovl6	12.1317	17.742	30.9131	6.66218	12.1601	18.7153	2.00529	2.31721	chr3	129535992	129536630	3926
Emp2	40.9824	51.5912	84.1067	32.031	62.1503	76.8502	1.65556	2.16978	chr16	10286245	10286997	27346	chr16	10265511	10266084	-15664
Enah	7.07062	16.0425	16.8191	11.5027	48.8668	21.1948	2.32381	3.04544	chr1	182021668	182022170	-1940	chr1	182026218	182026631	122187
Eno3	220.18	223.426	233.278	123.436	239.216	272.731	1.03712	2.07373	chr11	70658396	70659045	1545	chr11	70658352	70658949	1774
Enpp5	13.1186	6.0303	6.07211	9.9129	5.25506	3.34136	0.461269	0.433598	chr17	44034755	44035520	-43708
Ephb6	4.27895	6.48862	17.5449	3.21722	1.64737	4.55863	2.80834	0.964497	chr6	41563477	41564162	-41662
Ephx1	122.691	131.561	95.4404	52.2197	26.0776	26.0359	0.925094	0.498983	chr1	181009787	181010096	7553
Ereg	13.4453	6.44784	6.88523	11.3835	3.42366	5.67256	0.495826	0.399535	chr5	91082835	91083699	8651	chr5	91083039	91083357	8741
Etnk1	14.6864	6.45552	8.06497	9.48248	6.70326	7.2145	0.494352	0.733867	chr6	143152130	143152474	-14927	chr6	143173371	143173838	6609
Etv4	57.4487	11.6065	27.8612	64.2527	12.6213	18.8717	0.343504	0.245071	chr11	101732691	101733338	52295	chr11	101807329	101807688	37947
Evi2a	4.20155	2.78069	3.12802	4.22157	6.24935	12.709	0.703158	2.24541
Evl	6.36376	15.1307	17.1236	17.3341	17.0422	22.8416	2.53422	1.15044	chr12	108453362	108454180	-100948
Exosc3	44.9459	112.718	73.9724	90.4951	137.524	108.143	2.07683	1.35735	chr4	45320287	45321014	-48	chr4	45320660	45320978	4349
Exosc6	39.9356	99.2564	78.3025	37.3799	66.2491	78.6636	2.22307	1.93838	chr8	111027737	111028159	-28390	chr8	111055984	111056462	124
F2r	14.5285	9.89531	8.24123	20.9228	5.70934	10.7657	0.624171	0.39371	chr13	95553657	95554503	64352	chr13	95617777	95618102	16314
F3	8.19913	13.6703	6.00334	8.1302	42.7274	13.5232	1.19974	3.45936	chr3	121723343	121723938	104	chr3	121706078	121706414	-17122
Fam100b	13.7806	32.5022	62.8031	36.1768	30.0984	39.0226	3.45795	0.955322
Fam102a	7.71	8.29209	10.8838	11.5199	3.28167	5.96483	1.24357	0.401327	chr2	32589455	32589855	54297
Fam114a1	2.30262	4.4003	5.39205	11.487	7.06988	13.7104	2.12635	0.904513	chr5	64992458	64993046	22678
Fam118a	7.98379	10.5714	8.4438	7.42674	20.3675	14.0762	1.19086	2.3189
Fam132b	12.5669	24.3429	17.9368	26.786	60.2431	74.1077	1.68218	2.50785	chr1	91374210	91375294	8323
Fam167a	6.67443	3.53789	2.91212	29.4575	7.79246	8.77236	0.483188	0.281165	chr14	63427607	63428120	-8530
Fam57a	10.7157	17.6821	38.1989	17.7309	17.6848	26.5988	2.60744	1.24877	chr11	76135404	76136405	-66151
Fam83a	41.7352	8.20752	28.5401	52.3215	8.65448	25.8372	0.440247	0.329613	chr15	57975785	57976383	-9818
Farp1	16.7988	43.424	39.6415	28.1472	48.3499	53.2726	2.47236	1.8052	chr14	121037036	121037885	1887
Fbxo2	18.5113	5.27848	12.9128	33.3372	3.97038	2.74139	0.491356	0.100665	chr4	148423342	148423940	262974
Fbxo36	42.9693	16.7392	17.2687	36.9846	9.50161	13.2471	0.395723	0.307543	chr1	84881458	84882056	41917	chr1	84881328	84882217	42377
Fbxw4	7.56151	20.9608	22.6859	9.93234	14.7714	20.9063	2.88611	1.79604	chr19	45660427	45660777	-410	chr19	45669866	45670228	91972
Fdft1	17.1955	31.9835	53.0387	15.5783	32.5307	44.2599	2.47222	2.46467	chr14	63132141	63132734	45355	chr14	63157997	63158315	13166
Fdps	159.621	440.132	469.079	176.48	425.668	430.753	2.84803	2.4264
Fermt2	13.1884	20.8848	14.0559	19.3545	52.3436	37.2269	1.32468	2.31395	chr14	45491854	45492286	37994
Fetub	20.1561	1.56631	0.928728	25.7641	0	0.382482	0.0618929	0.00742277	chr16	22967703	22968133	47697	chr16	22920166	22920734	513
Fhl1	0.253638	11.9621	0.0996766	0.18219	39.087	2.68758	23.7775	114.646
Fkbp5	8.96422	19.4385	24.5049	20.8167	40.8645	43.766	2.45104	2.03275	chr17	28463549	28464399	22174	chr17	28463733	28464111	65359
Flnc	9.2797	3.02896	2.8921	11.6407	2.63509	1.73672	0.319033	0.187781	chr6	29432076	29432669	-780	chr6	29432150	29432748	-404
Flrt2	3.29907	4.5414	2.82374	5.82228	22.0408	10.6733	1.11624	2.80939	chr12	95693610	95694517	1838
Fn1	204.389	391.826	236.328	659.066	1718.39	1025.93	1.53666	2.08198	chr1	71652644	71653616	103
Fos	1.92036	2.09449	1.90108	16.8398	3.61037	7.53598	1.04032	0.330953	chr12	85473644	85474397	120	chr12	85473605	85474203	303
Foxc1	5.36507	14.9098	12.5693	9.24949	10.3576	10.5466	2.56093	1.13002	chr13	31567266	31568183	-238921
Foxf1a	22.0546	61.3769	42.9148	23.8203	49.7942	39.4714	2.3644	1.87373
Foxj1	9.11901	29.2723	13.0464	33.4608	29.3261	29.1358	2.32036	0.873588	chr11	116333274	116334425	1504	chr11	116333260	116334342	3639
Foxm1	31.6511	60.2894	70.1232	34.7619	39.0118	49.6049	2.06016	1.27462	chr6	128364494	128365092	1800	chr6	128364678	128365152	2159
Fst	11.3457	17.4479	4.95519	1.52135	5.75922	0.61177	0.987294	2.09386	chr13	114618920	114619712	-160587
Fundc1	3.54116	6.1775	10.7723	4.02578	3.57275	5.97734	2.39326	1.18612
Fxyd3	17.9429	5.22242	10.1692	12.4695	2.72334	8.4375	0.428906	0.447526	chr7	31082710	31083124	-6221
Fxyd5	128.214	99.3498	109.023	502.7	156.749	294.05	0.812598	0.448378	chr7	31041446	31042531	-171	chr7	31041646	31042206	9484
Gaa	50.3577	33.5527	22.8639	62.0916	22.9411	19.4802	0.560159	0.341603	chr11	119299927	119300282	32097
Gabarapl1	67.151	32.2853	27.6072	71.0271	30.1861	29.2347	0.445954	0.418297
Galc	15.142	8.00702	8.73145	15.0402	4.37543	6.68304	0.552717	0.36763	chr12	98255414	98255717	3771
Gar1	31.4629	59.7608	66.4859	38.0422	63.9752	65.7567	2.00628	1.70511	chr3	129904724	129905150	-73542
Gatsl3	2.19919	2.50217	2.82908	12.0637	4.92929	4.28514	1.21209	0.381907	chr11	4261112	4262523	43567
Gba	33.8382	15.2566	13.3788	38.4451	20.6044	22.066	0.423122	0.554952	chr3	89176885	89177812	-25579
Gcat	12.078	26.0177	22.6596	12.285	21.6894	18.8934	2.01512	1.65172	chr15	79030334	79031132	-140
Gchfr	72.0915	98.268	196.999	28.9461	28.536	81.4793	2.04786	1.90035	chr2	119172694	119173021	5070
Ggct	12.4103	3.41551	4.37663	20.4624	5.63516	55.9103	0.313938	1.50387	chr6	55003724	55004125	-11058
Ggh	16.0393	7.66653	6.30461	10.0428	7.46474	5.5183	0.435528	0.646385
Ghr	40.6272	14.466	21.4316	40.994	21.7344	25.3379	0.441793	0.574136	chr15	3587709	3588454	-4852	chr15	3707432	3708288	380764
Gjc1	7.49652	14.8274	19.4203	15.8585	20.7369	21.6895	2.28424	1.33765	chr11	102880588	102881550	-61384
Glb1	28.4697	19.418	24.8899	42.4858	17.7426	24.0449	0.778159	0.491782	chr9	114400876	114401688	164
Glipr1	9.12371	8.39809	4.69205	3.78168	26.3014	14.8534	0.717369	5.44134	chr10	111972738	111973209	24290
Glipr2	2.51802	10.9591	3.72616	5.95839	32.76	24.4393	2.91603	4.7999	chr4	44012392	44012795	54892
Glrx	35.2791	6.77929	14.8544	26.9403	9.71289	16.0566	0.306608	0.47827	chr13	75797484	75798285	-42001
Glul	37.922	14.2088	16.4848	38.0399	17.0217	15.9055	0.404694	0.432798	chr1	153899687	153900331	65	chr1	153899887	153900407	463
Gm10052	421.649	204.364	190.401	214.314	251.66	273.632	0.46812	1.22552	chr15	103239516	103241298	-24	chr15	103240240	103240870	439
Gm1045	33.315	13.6852	13.8543	125.832	164.56	121.451	0.41332	1.13648	chr5	91987124	91987608	-106	chr5	91987377	91988108	636
Gm10865	6.32857	11.0644	14.9224	17.7397	23.3251	19.8735	2.05313	1.21757	chr15	79028440	79029038	-17699
Gm12238	45.9942	0	0	0	0	0	0	#DIV/0!	chr11	55469041	55469968	-13201
Gm12603	43.5157	26.4732	12.086	50.6137	13.605	22.1293	0.443049	0.35301	chr4	89049573	89050730	-155	chr4	89056762	89057835	7529
Gm14872	17.6659	35.8517	39.6191	14.1973	13.6257	15.8271	2.13606	1.03727	chr17	47687698	47688150	315
Gm166	8.17203	5.51832	7.07118	12.0916	5.39374	5.22315	0.77028	0.439019	chr7	127588018	127588407	382	chr7	127588080	127588467	6085
Gm1821	567.99	255.467	130.992	471.889	81.4221	270.078	0.340199	0.372439	chr11	62550947	62552169	55	chr11	62551211	62551788	285
Gm19705	2.56808	7.96327	11.0214	6.54901	11.6416	4.67407	3.69628	1.24566	chr1	136683082	136684072	-51	chr1	136683056	136684012	617
Gm20571	0	8.39846	34.9331	0.111012	0	10.9551	#DIV/0!	49.342
Gm2a	23.2395	7.7235	7.90813	11.9815	2.76861	2.92688	0.336316	0.237679	chr11	55027698	55028075	-70098	chr11	55097895	55098476	492
Gm6644	168.307	69.765	50.033	101.174	75.4642	54.4092	0.355891	0.641832	chr6	34274210	34274808	42933
Gm6793	94.7985	152.71	249.979	103.775	150.403	127.18	2.12392	1.33743	chr2	75667900	75668334	8828
Gm7367	14.8138	0	0	12.6123	0.0124903	0.00119353	0	0.00054248	chr11	116439580	116440116	5636
Gmcl1	5.34985	6.21501	12.3472	3.52571	7.83019	8.53498	1.73483	2.32083	chr6	87002432	87003254	-269466
Gmip	12.7611	5.48251	5.68389	15.6226	7.73341	7.68986	0.437517	0.49362	chr8	69790741	69791297	-17667
Gmppa	70.319	95.545	239.231	238.789	62.2507	73.8636	2.38041	0.28501	chr1	75393143	75393548	-42597
Gng11	10.1658	21.8286	18.6474	62.4363	185.063	181.917	1.99079	2.93884	chr6	3998004	3998564	-5702
Gpa33	10.9408	15.9198	30.1036	17.5677	18.8545	27.2239	2.10329	1.31145	chr1	166138192	166138563	7918
Gpam	6.01302	10.1106	7.5867	5.11929	11.4393	9.12641	1.47158	2.00865	chr19	54982551	54983300	116521	chr19	54982703	54983240	-86493
Gpank1	19.4095	25.968	32.74	36.8575	16.2979	20.0478	1.51235	0.493057	chr17	35120956	35121338	-348
Gprc5a	113.111	66.6819	58.4698	139.272	65.2119	71.9775	0.553225	0.492523	chr6	135065300	135066127	52	chr6	135083945	135084245	18584
Grap	5.39367	1.41816	0.908614	10.5718	2.51439	2.33704	0.215695	0.229451	chr11	61648406	61648767	-4734	chr11	61647553	61647903	-5417
Grem1	26.967	2.27485	5.59444	41.326	11.6111	30.2935	0.145906	0.507	chr2	113689570	113689986	68869
Gse1	11.5635	15.0963	11.2017	24.4519	12.0158	11.4702	1.13711	0.480249	chr8	120538236	120539201	1310	chr8	120563545	120563971	26563
Gsta4	149.627	57.7633	169.799	108.378	9.28929	28.4924	0.760432	0.174305					chr9	78192058	78192415	450
Gstcd	9.18708	13.4451	17.1586	7.13542	15.0604	16.3474	1.66558	2.20084	chr3	133091768	133092174	-232
Gstm2	5.89004	2.69552	2.00234	10.1545	1.84702	3.34764	0.398797	0.255781
Gsto1	481.295	242.486	202.031	695.136	703.322	396.085	0.461793	0.790786	chr19	47854550	47855896	235	chr19	47854556	47854891	-97
Gstt3	22.3867	10.7306	15.1302	14.9938	4.84684	7.62045	0.577593	0.415748					chr10	75781050	75781652	7531
Gtf2h2	11.5334	11.1896	9.76981	5.85727	15.1712	9.11147	0.90864	2.07287
Gtf3a	26.6374	45.1943	36.7994	19.0466	37.4646	43.2652	1.53907	2.11927	chr5	146990786	146991519	42496
Guca1a	4.60999	19.7731	6.46037	4.49218	9.15687	3.89074	2.84528	1.45226	chr17	47450924	47451522	-50640	chr17	47395523	47395882	1325
Gyltl1b	10.5544	7.89203	13.9466	16.657	8.52562	6.38269	1.03457	0.447509					chr2	92371335	92371786	6741
H1f0	53.8415	105.386	107.009	47.3568	128.4	77.4473	1.97241	2.17337	chr15	79028440	79029038	528
H2afv	25.5221	38.5461	39.0954	13.9659	25.5161	38.4014	1.52106	2.28834	chr11	6444489	6445021	-313	chr11	6444351	6444949	17724
H2afx	64.8867	259.909	162.355	29.3364	174.384	133.084	3.25386	5.24038	chr9	44334256	44336392	610
H2-T9	10.3934	4.13602	5.81516	9.25519	4.23789	5.37704	0.478726	0.519435	chr17	36032133	36032462	10394
Hadh	97.5053	35.8919	43.0651	69.329	27.5758	27.8891	0.404886	0.400012	chr3	131364999	131365489	-93208
Haghl	14.3905	32.9838	35.886	21.9876	13.6215	23.3025	2.39289	0.839655	chr17	25780702	25781027	4473
Hap1	4.58061	16.5611	10.2933	6.77615	5.79056	3.67505	2.93131	0.69845	chr11	100386561	100386888	-30584
Has2	11.9872	3.16231	6.75364	73.0015	31.4627	44.6529	0.413606	0.521329	chr15	56694136	56694501	227	chr15	56841301	56842162	176536
Haus7	24.2938	27.2841	31.6488	17.6741	30.536	47.0644	1.21292	2.19531	chrX	73476645	73476946	-17767
Herc3	10.2274	3.02055	5.79645	10.5247	2.47937	3.7994	0.431048	0.298287	chr6	58842125	58842692	8709	chr6	58847864	58848196	14497
Hirip3	18.4757	32.653	49.6217	22.8761	28.1904	29.8868	2.22657	1.26939	chr7	126861928	126862421	203
Hist1h1c	3.9603	13.849	5.75972	5.34831	18.6671	8.00787	2.47566	2.49378	chr13	23738389	23740743	760
Hist1h2af	3.51091	16.5424	6.07217	0.403525	1.52758	4.54347	3.22061	7.52252	chr13	23533449	23534553	91
Hist1h2ak	1.40436	11.3729	3.86411	4.43877	6.11034	2.83967	5.42489	1.00816	chr13	21752794	21755152	-147
Hist1h2bc	3.57875	4.51661	5.22491	2.79112	11.3075	5.58234	1.36102	3.02564	chr13	23682821	23685450	-63
Hist1h2bj	20.9625	6.61399	0.588554	3.87211	11.4009	3.02763	0.171796	1.86314	chr13	22039815	22044435	-1104	chr13	22042923	22043351	122
Hist1h4d	16.6354	9.6227	6.53892	14.3399	61.1786	17.2993	0.48576	2.73635	chr13	23581073	23582757	314	chr13	23581418	23581914	313
Hmgb3	7.68092	16.7598	23.2802	12.4444	34.2247	26.2719	2.60646	2.43068
Hmgcr	28.7454	46.7543	70.0713	31.0078	53.3707	67.6378	2.03207	1.95126	chr13	96687163	96687731	-16512	chr13	96680340	96680938	31977
Hmgcs1	16.8175	49.4601	33.0353	14.7856	56.5424	34.9419	2.45267	3.0937	chr13	119601384	119601814	-88862	chr13	119690088	119690642	181
Hnrnpa0	114.141	271.62	300.343	137.716	215.085	288.342	2.50551	1.82777	chr13	58129334	58129741	-982
Hnrnpa3	5.66559	12.1897	10.8923	5.83455	9.57662	11.3467	2.03703	1.79305	chr2	75667900	75668334	8859	chr2	75642902	75643644	-15614
Hoxa6	11.6325	5.17816	1.48869	2.02101	4.90432	4.37606	0.286561	2.29598
Hr	6.98596	4.29842	7.31595	20.0586	7.72835	10.4346	0.831265	0.452747	chr14	70577544	70577959	23696
Hs3st1	12.5211	3.13948	2.4965	3.49348	0.131591	0.66047	0.225059	0.113363
Hsd17b7	10.5592	16.0234	13.7222	10.4024	21.0962	25.3723	1.40852	2.23355	chr1	169969066	169969664	-161	chr1	169969061	169969426	19890
Hsd3b7	41.3398	18.1872	32.4022	63.1314	20.7373	39.4348	0.611873	0.476562	chr7	127801039	127801505	664
Hspb1	2.30236	2.68376	0.150832	2.64621	17.5306	3.414	0.615584	3.95747	chr5	135934037	135934856	46528
Hspe1	194.102	399.66	303.689	139.67	336.64	247.69	1.8118	2.09182	chr1	55087904	55088744	177
Htra1	391.539	146.149	220.791	256.117	111.394	219.278	0.468587	0.645549	chr7	130943141	130943770	7253	chr7	130943141	130943733	7531
Hyal1	10.299	3.063	1.50134	10.0733	4.59978	2.48245	0.221591	0.351535	chr9	107575531	107576174	-1099	chr9	107575540	107576188	-763
Hyi	5.86575	15.9273	11.3711	9.87455	9.73457	10.8487	2.32693	1.04224	chr4	118331753	118332315	-27964
Ica1	18.7791	14.9518	13.3862	14.4404	9.14933	4.74984	0.754509	0.48126	chr6	8728524	8729128	29631
Id3	85.6097	62.7624	71.9478	32.3181	68.4448	72.2844	0.786769	2.17725	chr4	136143445	136144283	43
Idi1	2.22196	7.2868	10.3616	1.65416	5.56623	6.69846	3.97136	3.70723	chr13	8885931	8886254	487
Ier3	535.96	164.053	176.254	555.675	230.8	234.267	0.317474	0.41847	chr17	35821176	35822339	45	chr17	35812698	35814103	-7609
Ifi202b	15.2112	8.76571	17.7239	20.2928	4.77481	10.3872	0.870727	0.373581	chr1	173982408	173982835	222	chr1	173962637	173963164	596
Ifi27l1	50.9479	21.6449	36.8128	70.9982	22.1513	31.949	0.573701	0.380998
Ifngr2	11.8863	13.4178	16.4234	10.9706	29.4629	27.8509	1.25528	2.61215	chr16	91534367	91534991	-12414	chr16	91534369	91534988	-12105
Igfbp7	78.4953	316.769	177.245	316.229	697.483	363.968	3.14677	1.67829	chr5	77387263	77387870	20478	chr5	77387114	77387713	38474
Il24	134.964	21.4542	35.5214	100.397	21.3459	27.9747	0.211077	0.245628	chr1	130892217	130892848	-5122	chr1	130892347	130892746	10673
Inpp4b	11.7422	1.76938	3.158	14.2457	3.06242	4.77641	0.209815	0.27513	chr8	81848568	81848871	133520	chr8	81866711	81867766	152567
Inpp5a	5.33394	11.5301	13.8675	7.91631	17.3835	17.2316	2.38075	2.18632	chr7	139363913	139364476	-24914	chr7	139363902	139364500	-24608
Insig1	23.4382	34.5106	52.8985	12.9002	41.3741	50.3744	1.86467	3.55609	chr5	28071128	28071726	16	chr5	28038188	28038612	-32799
Insl3	0.513899	4.66651	17.6314	4.56045	1.81973	7.2552	21.6948	0.99496	chr8	71681307	71682074	-7561
Ints7	10.1489	20.0761	28.237	18.1816	22.8148	27.124	2.38021	1.37333	chr1	191575191	191575523	-376
Irx3	7.89753	16.099	16.5564	10.1937	11.8873	11.0458	2.06744	1.12487	chr8	91801427	91801763	58
Isg15	12.136	5.00334	8.77736	20.5042	7.21643	8.0489	0.567761	0.372249
Isy1	24.119	47.607	52.9265	25.0472	28.6453	38.5547	2.08411	1.34147	chr6	87850740	87851136	-12180
Itga2	9.85294	1.72709	4.03099	30.1215	7.67963	10.4901	0.292201	0.301607	chr13	114933142	114934139	-1600
Jund	81.623	319.227	319.216	125.402	248.101	198.216	3.91093	1.77954	chr8	70698383	70699265	1086	chr8	70702690	70703020	5282
Kctd11	12.817	21.5846	19.4802	26.3319	52.9004	58.2686	1.60197	2.11092	chr11	69880657	69881769	-229	chr11	69880651	69881882	3619
Kctd13	5.46745	11.5297	13.5503	10.3846	14.7839	13.6412	2.29357	1.36862	chr7	126861928	126862421	-66704
Kctd15	7.0027	11.2971	12.4464	7.48863	18.5461	21.0795	1.69531	2.64572	chr7	34806264	34806841	-153712
Kctd2	10.1521	24.8924	27.6631	13.4482	15.4725	24.7728	2.58841	1.49631
Kctd9	12.5986	5.83276	6.47424	7.76452	5.78344	6.76226	0.488427	0.807886	chr14	67715125	67715655	-707
Kdelr3	7.7707	20.7584	16.5813	16.9693	46.8511	39.7754	2.4026	2.55245	chr15	79525673	79527661	10260
Kdm5b	13.0668	5.44364	5.89966	14.7646	10.2278	9.1404	0.43405	0.6559	chr1	134494259	134495089	-65503
Kdsr	9.70684	5.24915	5.76256	12.8386	6.62176	5.46335	0.567214	0.470655	chr1	106700441	106701117	58962	chr1	106759577	106759976	39567
Kifc3	36.3586	57.2396	103.531	70.1053	55.204	84.2855	2.2109	0.994857	chr8	95137591	95138125	4681	chr8	95141903	95142205	42378
Klc4	19.678	8.64548	9.63116	24.2219	4.78726	9.96024	0.464393	0.304425	chr17	46646235	46646563	-1256
Klf5	10.0719	16.8463	24.0318	11.1192	16.4655	12.5053	2.02931	1.30274	chr14	99298446	99298824	-55
Klhl30	1.05067	4.18397	1.87722	2.77196	22.4762	13.8285	2.88444	6.54856	chr1	91352068	91353004	1464	chr1	91352151	91353042	1970
Klhl7	11.1004	4.67111	5.80687	9.71277	3.78269	5.53577	0.471964	0.479701	chr5	24024548	24025144	-75743
Klk8	53.5752	22.5511	26.4417	23.4709	12.0211	8.93852	0.457234	0.446502	chr7	43788026	43788505	-9311
Krt14	108.807	236.507	364.642	140.119	214.021	244.159	2.76246	1.63497	chr11	100207375	100208085	-221	chr11	100207261	100207859	4698
Krt17	0.513938	0.454036	0.242417	11.5185	4.1741	2.74349	0.677565	0.300282	chr11	100248767	100249629	11790
Lage3	65.5468	92.786	90.1761	40.9917	86.5013	85.7599	1.39566	2.10117
Lama3	37.3274	6.62583	16.0081	114.426	18.3376	38.1145	0.303181	0.246675	chr18	12320704	12321217	-13063	chr18	12503859	12504456	170433
Lamb3	162.743	48.6809	138.485	581.119	124.348	299.732	0.575035	0.364882	chr1	193301127	193302742	-59	chr1	193301259	193301837	-156
Lamc2	383.518	117.44	174.793	1315.14	263.085	611.637	0.38099	0.332559	chr1	153185671	153186602	310	chr1	153129678	153130910	8155
Lars2	320.172	349.582	288.686	222.32	601.426	320.09	0.996758	2.0725	chr9	123461518	123462472	95056	chr9	123461529	123462469	95530
Lat2	32.0057	5.57311	10.232	12.4259	3.22667	2.14219	0.246911	0.216035	chr5	134639124	134639451	-24265
Lce1f	6.52697	0.192207	0.410491	150.785	29.9132	43.2887	0.0461698	0.242736	chr3	92691588	92692327	28392
Lce1g	315.14	51.0222	51.8399	634.019	255.484	201.252	0.163201	0.360191	chr3	92691588	92692327	60380
Lce1h	77.6301	6.48111	2.0972	133.376	46.2349	27.834	0.0552512	0.27767
Lfng	6.5282	11.6583	11.8394	5.42308	14.0614	14.4811	1.79971	2.63158	chr5	140606858	140607790	-16	chr5	140611030	140611449	4109
Lgals1	3788.97	5117.83	3246.33	2347.23	4951.05	4976.9	1.10375	2.11482	chr15	78924959	78928561	36	chr15	78931294	78931602	4878
Lgals3	503.453	276.253	334.008	225.766	73.0183	112.659	0.606075	0.411216	chr14	47371615	47372365	-1869	chr14	47371466	47372282	-1577
Lgr6	13.7301	2.40394	7.51547	23.2866	6.16221	14.4143	0.361229	0.44181	chr1	135020515	135022546	83745	chr1	135021683	135022556	36204
Lhfp	19.3258	37.6431	37.4496	14.8354	35.372	32.9347	1.94281	2.30215	chr3	53063368	53063992	22134	chr3	53201519	53202246	160700
Limk1	30.6167	11.1431	7.35634	29.2665	10.3193	7.32434	0.302114	0.301431	chr5	134639124	134639451	49302
Lipe	10.0265	3.80576	3.85866	6.54225	1.66558	2.50644	0.382208	0.318852	chr7	25376949	25377390	12942	chr7	25395464	25396031	16505
Lmnb1	44.3333	75.6309	108.122	48.9923	61.3783	89.932	2.0724	1.54423	chr18	56707260	56707858	-253	chr18	56707134	56707730	-82
Lmo7	25.5418	7.26975	8.92821	8.3089	2.06718	1.16204	0.317087	0.194323	chr14	101797826	101798231	68101	chr14	101797920	101798484	68557
LOC100504703	3.12586	23.0127	4.91475	3.5927	10.5782	5.89922	4.46716	2.29318	chr10	127068233	127068788	-1970
LOC545261	5.15758	4.9836	3.29436	13.1524	4.6751	7.56089	0.802504	0.465162
Loxl3	12.3552	1.5969	8.19606	12.9276	3.222	12.5637	0.396309	0.610543	chr6	83027445	83028583	-6209
Lpin2	12.3484	7.46949	8.268	13.0833	5.83213	6.36481	0.637228	0.466126	chr17	71164903	71165359	-18846
Lrfn4	23.8252	55.3192	47.234	40.7905	59.0871	60.495	2.1522	1.46581	chr19	4615954	4616299	-460
Lrp11	8.71957	4.24858	2.51675	10.8691	7.23949	5.9282	0.387939	0.60574	chr10	7663215	7663627	73622
Lrpap1	30.1002	16.4093	24.2498	39.0844	15.8745	19.9593	0.675396	0.458416	chr5	35037181	35037959	68126
Lrrc20	18.7484	7.53616	9.00955	15.346	10.1261	13.9041	0.441257	0.782947	chr10	61475587	61476070	-4
Lsm10	33.7566	15.6376	13.8796	12.8048	13.1691	21.6505	0.437206	1.35963	chr4	126103308	126103855	6929
Lsmd1	141.162	143.309	111.308	49.1129	98.6326	111.422	0.901861	2.13849	chr11	69382447	69383301	-12916
Lsp1	2.31716	5.36158	5.45511	11.5072	21.9351	22.0899	2.33404	1.91293	chr7	142469766	142471575	-1172	chr7	142470650	142471311	10500
Lss	16.5675	50.4283	62.459	13.1479	39.7106	47.0309	3.40689	3.29868
Lst1	7.52672	1.84707	1.47927	12.2553	2.72904	14.2047	0.220969	0.690874	chr17	35148076	35148554	40124
Lxn	103.233	47.0692	39.568	106.23	42.9654	64.4255	0.41962	0.505464					chr3	67463575	67463883	5885
Ly6a	51.3441	87.4612	127.678	3.70369	19.0058	19.6345	2.09507	5.21646	chr15	75022225	75022823	-24494
Ly6c1	6.44372	19.6722	20.3985	0.955622	3.6154	2.35375	3.10928	3.12318	chr15	75022225	75022823	26138	chr15	75055210	75055656	10184
Lypd3	62.7038	24.088	49.0718	52.6154	12.5813	22.1166	0.583376	0.329731
Lzts2	39.7844	72.2889	91.8954	72.4526	75.6306	84.7503	2.06343	1.1068	chr19	45006145	45006573	-8816	chr19	45014917	45015515	306
Macrod1	6.14375	7.56919	28.6835	4.03503	5.36444	11.9665	2.95037	2.14756	chr19	7054666	7055247	-1811	chr19	7170642	7170943	114176
Mafb	11.782	3.23329	5.17893	5.3147	1.25554	1.26376	0.356995	0.237012	chr2	160263633	160265322	102587
Mal	71.6256	45.154	58.4167	73.4959	29.1713	38.1141	0.723001	0.457749	chr2	127662714	127663129	-6227	chr2	127662737	127663046	29821
Mal2	15.482	13.7083	11.102	6.55261	3.60325	2.919	0.801263	0.497683	chr15	54386628	54387721	-184191	chr15	54527310	54527882	-43483
Malat1	54.1171	17.0706	17.7448	63.671	38.2071	12.6367	0.321667	0.39927	chr19	5802056	5804035	-375	chr19	5803186	5803711	8022
Man1a	20.2229	8.35779	8.3508	22.3621	4.8177	7.97161	0.413111	0.28596	chr10	54284194	54284781	-208692	chr10	54026522	54027024	120992
Map3k12	14.8007	16.9005	32.7778	19.8942	7.14619	11.0353	1.67824	0.456955	chr15	102517510	102518133	-818
Map3k9	7.21831	6.24648	6.53728	10.7205	5.60174	3.89219	0.885509	0.442793	chr12	81830893	81831516	-50035	chr12	81749014	81749532	21121
Map4k2	31.801	17.548	17.8973	43.8946	22.4143	21.1538	0.557299	0.496281	chr19	6334738	6335060	-6350
Mapk13	147.589	109.407	77.0532	101.635	41.4611	37.0685	0.631687	0.386331	chr17	28690940	28691662	-78015
Mapre3	17.9259	9.0694	7.63595	24.3244	11.3958	9.77229	0.465956	0.43512	chr5	30869527	30869826	54921
March5	39.9191	68.1856	135.369	50.0857	72.496	59.5998	2.54959	1.3187
March9	8.31668	23.6085	17.7884	8.00868	7.44359	6.12064	2.48879	0.846846
Marcks	6.21599	12.7587	12.2166	9.60989	12.4694	7.51405	2.00896	1.03973					chr10	37145682	37146133	12891
Maz	51.4343	91.5821	126.865	66.639	73.1566	113.11	2.12355	1.39758	chr7	127027011	127027960	-1007
Mcam	1.75104	8.61871	1.57322	6.95769	61.6754	27.6374	2.91025	6.41828
Mdm2	84.4171	52.3981	35.6538	95.8747	43.9774	41.3057	0.521529	0.444763	chr10	117710335	117710923	86	chr10	117717671	117718029	29125
Mest	36.0813	23.967	11.0142	20.5862	14.027	8.79809	0.484755	0.554378
Metrn	80.0758	118.587	261.005	79.5149	116.892	85.6679	2.3702	1.27372	chr17	25791999	25792754	4668
Mettl3	4.07103	8.82783	6.45901	3.87083	7.08516	10.6564	1.87752	2.2917	chr14	52257574	52258245	47214
Mettl7a1	14.649	2.94662	3.1465	12.6966	2.08974	2.13658	0.207971	0.166435	chr15	100227367	100227741	-77262
Mettl7b	9.45006	7.24705	14.5487	6.93923	2.37945	4.45862	1.15321	0.492711	chr10	128980751	128981700	-20238
Mex3d	19.3332	34.4319	44.1419	27.7124	32.2548	43.812	2.0321	1.37243	chr10	80406780	80407104	-19292
Mfsd6	6.66035	5.01186	5.05065	10.8221	5.62056	4.88643	0.755404	0.485441	chr1	52623113	52623656	103933
Mgp	4.06277	13.7089	17.8327	1.16738	0	2.19068	3.88179	0.938289
Mgst1	48.646	18.1739	18.836	43.7066	10.3986	16.8834	0.3804	0.312104
Mgst2	92.0342	12.2728	12.8323	52.8896	6.29619	19.663	0.13639	0.245409
Mgst3	163.299	50.7397	64.4321	71.007	27.6909	41.9336	0.352641	0.490265	chr1	167393931	167394497	-418	chr1	167394091	167394485	22102
Mical2	6.71743	5.34224	6.92556	15.9451	33.0181	35.3134	0.913132	2.14271	chr7	112213052	112213556	-12531	chr7	112332261	112332992	107157
Mid1ip1	10.7387	29.0011	31.9993	9.09206	18.8428	24.8196	2.84021	2.40113
Mir1199	26.5167	429.477	333.535	60.9538	19.2289	0	14.3874	0.157733	chr8	83998583	83999237	12722
Mir1893	230.424	10801.6	5864.95	3305.55	1333.83	1644.69	36.165	0.450533	chr18	6515952	6516697	-25679
Mir1896	300.96	0	0	0	363.741	0	0	#DIV/0!
Mir1905	0	212.303	604.547	110.481	69.7064	466.485	#DIV/0!	2.42662	chr3	88552617	88553408	-16631
Mir1940	0	0	0	72.8195	0	34.1628	#DIV/0!	0.234572
Mir1982	137.644	0	108.208	0	0	0	0.393072	#DIV/0!	chr10	80826334	80826778	-2240
Mir3057	0	0	0	192.49	0	108.367	#DIV/0!	0.281487	chr10	81319638	81320236	48341
Mir3064	195.844	0	0	0	0	0	0	#DIV/0!	chr11	106783688	106784026	-1099
Mir3096b	67.266	0	0	0	0	0	0	#DIV/0!	chr5	23850454	23851168	-1389
Mir3100	0	0	0	125.501	0	0	#DIV/0!	0	chr7	19084007	19084637	-2505
Mir328	0	0	0	61.7508	0	0	#DIV/0!	0	chr8	105305361	105305864	2847
Mir330	52.0403	0	0	0	0	42.057	0	#DIV/0!	chr7	19227789	19228264	46562
Mir5117	137.376	32.3262	0	2.47962	0	0	0.117656	0	chr1	161034767	161038761	-588
Mir5133	119.724	88.1409	0	0	0	0	0.3681	#DIV/0!	chr9	62122617	62123307	-369	chr9	62121549	62121971	-546
Mir700	0	322.333	344.199	251.61	0	177.062	#DIV/0!	0.351858	chr4	135405993	135406301	10485
Mir705	71.3905	0	0	91.0343	301.443	339.321	0	3.51935	chr6	85349264	85349572	-13046
Mir719	192.52	12.4801	0	0	0	0	0.0324125	#DIV/0!	chr14	60251498	60251901	-22785
Mlf2	240.654	522.631	475.168	328.281	436.181	410.524	2.0731	1.2896	chr6	124964978	124965695	33949
Mlkl	67.1886	33.5487	37.3054	73.7691	31.8095	33.5926	0.527278	0.443289	chr8	111310110	111310515	27590
Mllt11	13.2131	4.37095	3.52346	20.7391	13.6337	8.19173	0.298734	0.52619	chr3	95228113	95228552	344
Mmp10	16.1967	6.09306	7.41588	80.5994	37.7525	29.2233	0.417028	0.415486	chr9	7501820	7502546	-176
Mmp13	4.46233	0.801265	0.684495	22.4853	5.80097	3.9173	0.166478	0.216103	chr9	7262356	7262723	-9974	chr9	7258451	7258799	-13714
Mmp3	11.1993	1.05387	7.21551	6.77467	0.976998	2.1794	0.369192	0.232956	chr9	7501820	7502546	56362
Mms22l	6.81953	12.319	19.1114	7.11226	7.25762	10.5718	2.30444	1.25343	chr4	24495944	24496542	-218
Mnd1	9.20626	21.6591	29.7365	8.16592	14.6582	21.2054	2.79134	2.19593	chr3	84108409	84109071	47045	chr3	84108337	84108935	21002
Mocos	16.6092	3.84196	5.04933	18.9456	2.07411	3.08449	0.267662	0.136142	chr18	24603858	24604230	-49646
Mocs1	19.4479	12.3746	15.8237	21.8174	7.15739	8.81508	0.72497	0.366049
Mocs2	19.1435	5.61271	3.38614	9.93896	5.11662	5.48374	0.235037	0.533273	chr13	114735070	114735662	-82870
Morn2	16.0109	14.0114	11.1624	13.8885	5.47671	6.35297	0.786146	0.42588
Mrp63	18.9887	23.1434	12.8809	9.59845	22.3357	19.2621	0.948572	2.1669	chr14	57825778	57826595	-52
Mrpl23	52.6993	82.0214	62.2829	25.4068	54.8867	90.3971	1.36913	2.85915
Mrps18c	76.129	43.5184	29.2201	39.8891	35.7214	30.0627	0.477732	0.824587	chr5	100860717	100861316	62258
Msrb3	2.8023	9.01529	3.07817	3.7282	19.2355	10.0286	2.15777	3.9247	chr10	120716959	120717910	181536
Mt1	444.628	448.087	315.053	238.936	71.6504	96.858	0.858178	0.352622	chr8	94178781	94179283	-56	chr8	94178810	94179408	320
Mt2	329.131	219.39	134.893	153.801	55.8831	32.5465	0.53821	0.287481	chr8	94178781	94179283	6415	chr8	94163473	94163774	-8843
Mthfd1l	27.9106	41.6665	41.2852	16.4492	31.7508	36.9696	1.48603	2.08887	chr10	3973315	3974031	599	chr10	4107746	4108082	135008
Mthfd2	29.2474	55.4212	39.1329	30.3036	74.0752	65.9564	1.61645	2.31048	chr6	83165336	83166186	151842
Mtmr14	11.1513	22.9069	24.2897	16.1929	25.7585	18.6987	2.11619	1.37274	chr6	113099678	113100131	-137938
Mtrr	5.3989	11.5834	11.975	5.2301	14.9052	11.4158	2.18178	2.5163
Mvd	31.8487	73.6456	80.1341	25.9584	79.1129	85.377	2.41422	3.16834	chr8	122444388	122444806	-1176
Mvk	29.5523	73.2241	72.8914	28.5525	86.3233	82.2388	2.47215	2.95179	chr5	114648536	114649172	204549
Myl12a	242.411	433	257.917	210.702	569.685	400.965	1.42509	2.30337	chr17	71002022	71002588	227	chr17	71002143	71003064	9272
Myl6b	17.9569	12.3786	3.97834	21.952	9.11514	4.75323	0.45545	0.315879	chr10	128493371	128494057	4970
Myst1	6.61884	11.1161	16.0979	7.66677	8.92449	8.69929	2.0558	1.14936
N6amt1	7.24464	7.91758	8.32152	6.08211	12.5272	12.442	1.12077	2.05268	chr16	87348057	87348784	-5764	chr16	87348035	87348692	-5492
Nab2	12.1104	20.686	29.7501	12.9125	16.592	19.2915	2.08235	1.38949	chr10	127666986	127667494	-538
Nampt	7.46525	13.6828	13.0769	3.75604	11.2987	7.39091	1.79228	2.48794	chr12	32876510	32877089	56465
Nasp	40.0426	75.9826	93.2772	54.5421	69.1944	70.5453	2.1135	1.28103	chr4	116627200	116627516	138
Nat6	18.8062	6.17793	8.77637	24.5858	9.83423	7.15085	0.39759	0.345425	chr9	107575531	107576174	-4317	chr9	107580520	107580862	693
Nat9	37.6899	17.609	19.9431	28.8237	14.1912	16.4145	0.498172	0.530912	chr11	115179600	115179903	7564
Nbeal2	13.0672	5.56471	7.01252	12.6266	4.68686	4.50605	0.481252	0.36403	chr9	110680681	110681387	-26874
Ndrg4	13.6309	1.12711	1.32007	11.3107	3.70653	2.11707	0.0897659	0.257438	chr8	95807245	95808171	104672
Ndufaf2	12.0943	27.7469	25.8702	24.0835	36.9169	29.8011	2.21663	1.38514	chr13	108228931	108229583	-70633
Ndufaf3	35.6122	17.9747	13.448	22.4315	12.9687	13.7101	0.441179	0.594673	chr9	108567167	108567475	20	chr9	108566683	108567216	1352
Ndufb4	495.613	134.179	79.6004	136.283	77.6767	137.93	0.215672	0.791026	chr16	37539509	37539938	114644
Ndufs4	49.6986	27.8874	16.3587	20.4916	26.5901	24.2652	0.445144	1.24088	chr13	114618920	114619712	-231223
Ndufv3	302.669	86.5552	108.666	152.244	67.0768	76.1373	0.322499	0.470344	chr17	31646364	31646731	126433
Neat1	98.9806	35.5024	28.0596	62.1329	24.8989	20.929	0.321083	0.368789	chr19	5844320	5846201	217	chr19	5845339	5845975	3674
Necap1	17.7507	9.26976	6.13228	14.3659	12.6049	5.76267	0.433843	0.639277	chr6	122874428	122874982	149	chr6	122869617	122869998	-4558
Nfil3	12.9303	21.6952	18.8526	18.4471	41.7583	35.0836	1.56794	2.08276	chr13	52976710	52977218	4074	chr13	53033636	53033966	66758
Nfix	45.8449	99.594	99.9684	43.5902	84.118	80.101	2.1765	1.88367	chr8	84774341	84774998	-301	chr8	84744099	84744551	36953
Nfkbie	7.52012	10.403	6.53169	5.61113	18.7347	11.7724	1.12596	2.71845	chr17	45563672	45564340	8291	chr17	45555478	45555845	130
Nit2	19.7337	7.40105	10.8302	8.91541	7.92005	9.3356	0.461932	0.967743	chr16	57166866	57167270	263
Nkain1	12.4841	28.4156	13.9561	17.6065	41.9011	29.736	1.69703	2.03439
Nmi	4.94435	7.93799	13.4572	6.56153	10.4841	6.74575	2.1636	1.31294	chr2	51912623	51913038	60377
Noa1	18.9592	40.8361	42.7501	20.3551	32.7455	35.8495	2.20437	1.68496	chr5	77310180	77310736	-373
Notum	9.40554	1.85377	10.6545	2.93664	0.32223	0.718803	0.664942	0.177249	chr11	120672598	120673055	-11990
Npc2	85.4122	37.9163	37.5839	88.8165	52.816	58.1973	0.441976	0.624959	chr12	84780874	84781236	-7944	chr12	84772614	84773460	18902
Npm3	177.82	203.59	183.336	68.5954	143.177	158.701	1.08797	2.20042	chr19	45749037	45749821	133
Npnt	10.5619	5.05144	10.6255	6.55729	1.33211	2.23214	0.742146	0.271778	chr3	132871067	132871957	78778
Nptx1	22.3529	8.61809	13.117	11.8259	1.47882	0.771156	0.486181	0.0951292	chr11	119491109	119491512	56509
Nptxr	7.21303	19.9746	29.6188	19.3839	15.7921	27.8748	3.43776	1.12637	chr15	79813417	79814105	-9053
Nqo1	34.6842	52.7569	97.0007	21.1349	16.6955	30.7939	2.15887	1.12348	chr8	107402849	107403342	109
Nqo2	13.1952	5.03731	7.92988	9.1534	4.66608	8.47228	0.49136	0.717676	chr13	33951164	33951939	-13107
Nr1d1	30.7446	16.3016	15.4005	41.8102	17.1436	22.9366	0.515572	0.479311	chr11	98774995	98776413	-463	chr11	98772571	98774389	6455
Nsdhl	21.2936	29.1414	43.555	18.5279	46.8079	52.5855	1.707	2.68226	chrX	73026340	73026969	108134
Nt5dc3	17.0878	8.92671	6.44071	13.6134	10.0829	7.34588	0.449661	0.640133	chr10	86689556	86690195	-89129	chr10	86783442	86784015	5011
Nubpl	47.2414	11.2933	12.6997	10.8438	14.6678	10.6504	0.25394	1.1674	chr12	51947146	51947901	-150222
Nudt7	10.032	3.24518	4.77975	8.21093	6.07034	4.91759	0.399967	0.669104	chr8	114052249	114052683	-81112	chr8	114050194	114051267	-82311
Nupl2	4.1264	6.29534	12.7413	4.9998	6.52539	5.83055	2.30669	1.23564	chr5	24273581	24274023	108840
Nupr1	147.738	53.9158	101.438	243.407	74.4879	93.594	0.525775	0.345269	chr7	126626262	126626616	-970	chr7	126624141	126625088	1843
Nutf2	2.3505	7.92151	7.19578	2.98562	10.6898	10.7042	3.21576	3.58284	chr8	105860169	105860507	-295
Oaz1	98.0289	48.4181	47.005	42.6151	31.2247	38.6901	0.486709	0.820305	chr10	80826334	80826778	-99	chr10	80826073	80826715	60
Oaz1-ps	729.48	398.201	293.842	309.872	337.989	411.047	0.47434	1.20862	chr10	80826334	80826778	-139
Oip5	5.75938	9.79604	7.65025	3.42389	10.8012	7.54961	1.5146	2.67982	chr2	119596986	119597366	21328
Osbpl5	19.2214	43.0871	40.4133	22.5897	31.328	30.7901	2.17207	1.37492	chr7	143785878	143786437	-44195	chr7	143690948	143691628	2867
Osbpl7	6.01659	5.26181	5.11083	10.2799	5.12432	5.06226	0.862003	0.495461	chr11	97041516	97042049	-9037
Osgep	7.17744	15.2885	9.2537	6.4895	14.4347	13.6229	1.70968	2.16177	chr14	50924989	50925334	-269
Osgin1	98.3797	31.5392	34.5807	105.115	24.2982	50.9848	0.336044	0.358098	chr8	119437057	119437465	100	chr8	119427792	119428342	-8819
Osr1	7.81061	24.8628	21.1108	4.01832	7.01252	3.9709	2.94302	1.36667	chr12	9626232	9626826	52088	chr12	9839305	9840091	265650
Ostc	48.958	52.2797	56.9328	27.5956	58.528	52.5021	1.11537	2.01174	chr3	130730463	130730773	-21175	chr3	130709349	130709946	14030
Otud1	4.8579	9.28162	11.0933	2.692	8.38753	6.03404	2.09709	2.6786	chr2	19646893	19647395	-10917
Pacs2	6.88528	14.3996	13.9931	7.5179	10.5222	12.7879	2.06184	1.55031
Padi1	41.5423	37.2186	31.9437	59.4115	6.09641	21.1021	0.832432	0.228899	chr4	140843021	140843571	2481	chr4	140843181	140843482	30502
Pak6	21.2799	14.8946	16.3919	28.3463	14.7882	11.4555	0.735119	0.462912	chr2	118664152	118664474	737
Pank2	8.01447	15.1164	19.0007	9.64002	11.5515	14.4644	2.12847	1.34937	chr2	131261970	131262567	-231
Pcdh7	24.8529	9.00456	14.6556	35.2151	24.3665	26.6657	0.476004	0.724578	chr5	57760421	57760789	42585
Pck2	12.8777	22.4003	29.2794	11.536	17.8529	24.1671	2.00656	1.82126
Pcnp	12.0978	18.579	33.3381	16.2967	15.8948	21.5161	2.14572	1.14781	chr16	56037213	56038137	-7959	chr16	56029503	56030022	14515
Pcx	12.0401	5.14771	3.51259	7.25232	3.09172	2.37233	0.359644	0.37671	chr19	4615954	4616299	21808	chr19	4510116	4510660	189
Pdgfa	46.9804	50.4851	63.3698	130.445	185.284	413.05	1.21173	2.29343	chr5	138995744	138996342	-1091	chr5	138995778	138996361	19390
Pdgfb	12.3284	16.489	20.851	29.44	70.7725	51.8829	1.51439	2.08314	chr15	80012652	80013679	1642	chr15	80024267	80024833	28958
Pdgfrb	1.08513	5.25125	9.34578	2.09409	10.0826	12.0191	6.72594	5.27716	chr18	61055483	61055857	10521
Pdyn	0	0	0	11.3428	0	0	#DIV/0!	0	chr2	129633203	129633775	56378
Pea15a	110.558	52.5203	70.7315	160.044	61.6844	74.4458	0.557408	0.42529	chr1	172206335	172206765	230
Pfkfb4	17.5526	7.27664	9.21043	19.8068	10.226	21.5709	0.469648	0.802676	chr9	108977648	108978854	-13650
Pfkm	41.8113	12.2431	18.3768	40.6048	10.2076	17.5721	0.366168	0.342074	chr15	98092818	98093700	671
Phc2	144.074	268.304	371.917	192.24	192.992	256.379	2.22185	1.16878	chr4	128729531	128730355	2373	chr4	128729569	128729995	2425
Phf23	60.2278	103.879	137.197	88.2568	76.5253	104.995	2.00137	1.02836	chr11	69990774	69991601	-4583
Phlda3	345.567	788.437	699.608	546.011	404.542	451.467	2.15305	0.783875	chr1	135766105	135766735	336
Phldb3	9.96346	14.575	16.4792	22.8658	10.5093	9.31447	1.5584	0.433481	chr7	24546942	24547540	-64086
Phyh	13.6451	6.69706	6.98504	12.2181	6.82672	4.61987	0.501356	0.468428	chr2	5063689	5063992	144845
Pias4	21.8446	41.6242	75.5468	40.4033	33.6119	40.0133	2.68192	0.911129	chr10	81176356	81176994	-8956	chr10	81167490	81168325	14360
Pigl	8.04556	8.37414	5.96146	11.6386	7.10849	4.03905	0.890901	0.478904	chr11	62458091	62458767	-30
Pih1d1	20.9488	40.4292	42.2381	20.6378	40.2569	42.4803	1.97308	2.00451	chr7	45128994	45129347	-25132
Pitx1	2.69628	5.60214	10.2215	8.67708	7.1692	15.1686	2.93435	1.28717	chr13	55895286	55895908	-64173	chr13	55861870	55862193	37140
Pla2g6	35.2712	21.2573	15.9266	36.8309	16.1261	17.6995	0.527114	0.459201	chr15	79323179	79324248	4657	chr15	79328153	79328751	42524
Pld3	40.1238	21.1572	23.9404	64.0897	30.6878	32.4527	0.561981	0.492595	chr7	27486916	27487271	66018
Plekha7	10.5445	8.36564	8.8044	12.2887	5.65176	5.03239	0.81417	0.434714	chr7	116093122	116093424	96567
Plekhb2	35.6504	18.024	16.7207	36.265	20.271	30.5735	0.487297	0.701013
Plk3	39.4706	20.8214	14.6596	30.827	14.9198	16.289	0.449461	0.506193	chr4	117120238	117120951	13357
Pmvk	37.6703	75.1829	107.472	41.4722	92.8159	61.4031	2.42439	1.85931
Pnpla2	46.4079	46.9931	33.2219	38.3351	20.7777	15.7031	0.864239	0.475815	chr7	141447340	141447879	-7578
Pnpla6	20.3699	15.6439	10.5441	21.5599	11.0426	9.20084	0.642811	0.46947	chr8	3515501	3516016	375	chr8	3515421	3516018	635
Pold4	193.14	54.7314	124.473	192.416	84.2266	109.855	0.463924	0.504328	chr19	4231683	4232716	301	chr19	4244541	4245577	13679
Pole4	17.9469	44.6172	41.9719	21.9747	39.8279	31.3655	2.41237	1.61989	chr6	82652485	82652994	125
Polr2h	34.0208	59.9078	40.1178	17.5693	33.8387	41.4606	1.47007	2.14292	chr16	20717606	20717924	-60	chr16	20717679	20718042	217
Pomp	63.9445	164.674	156.174	66.9584	152.856	159.86	2.5088	2.33515	chr5	147707498	147708095	-152831
Pon3	29.7698	8.2657	8.55893	16.5213	11.5341	10.5256	0.282579	0.667614	chr6	5139014	5139427	117012
Pop4	13.2936	25.935	33.7557	33.2317	29.884	27.8478	2.24509	0.868625	chr7	38183747	38184290	87329
Por	156.954	71.7464	71.5464	90.6773	45.57	51.4543	0.45648	0.534998	chr5	135688910	135689725	104	chr5	135722161	135722824	33611
Ppap2a	13.6904	26.9855	28.147	12.0332	20.3111	13.9496	2.01355	1.42359	chr13	112577899	112579011	-222336
Ppap2b	11.9579	5.89126	18.5867	13.7176	2.24203	55.7869	1.02351	2.11513	chr4	105450933	105451393	293817	chr4	105450849	105451284	293938
Ppbp	104.949	4.39898	1.3249	24.829	5.11072	1.48703	0.0272698	0.132864	chr5	90706249	90706705	-62040
Ppic	58.8286	137.056	120.791	71.6086	194.581	146.96	2.19151	2.38478
Ppl	29.5115	17.8118	25.9697	9.38374	2.52245	1.41567	0.74177	0.209837	chr16	5130793	5131240	1464	chr16	5134657	5135250	48960
Ppp1r14b	276.876	459.463	389.761	203.096	406.049	434.683	1.53358	2.06979	chr19	6974221	6974750	-562
Ppp1r15a	12.5668	5.53245	5.60987	21.3025	11.1279	8.42762	0.443324	0.458996
Ppp1r9b	21.1276	41.5258	49.0077	27.4494	35.4177	38.2904	2.14254	1.34262	chr11	94957811	94958771	-32920
Pqlc2	17.7963	8.10804	4.30035	16.0532	6.76995	5.84016	0.348623	0.39276	chr4	139337818	139338662	-27541
Prdx1	464.205	146.499	155.479	314.749	258.731	220.24	0.325264	0.760878	chr4	116685155	116686178	68
Prkag2	10.3937	9.02418	8.96156	3.58649	10.4535	6.90026	0.865223	2.41932	chr5	24825135	24825635	83123	chr5	24871460	24871818	9084
Prkar1a	113.886	197.432	263.201	159.12	134.588	151.16	2.02234	0.897901	chr11	109671685	109672248	21018
Prkar2b	7.20683	19.5589	23.0312	3.79849	10.8542	10.3128	2.95484	2.78624
Prkcsh	162.859	216.202	437.488	315.449	169.856	195.156	2.00692	0.578559
Prl2c2	35.2196	3.03063	3.41601	1.57712	1.1609	0.739898	0.0915206	0.602617	chr13	13013951	13014469	-8881
Prl2c3	137.591	5.63586	2.11397	6.3015	4.32192	0.0019966	0.0281626	0.343086	chr13	12808540	12809367	-8875
Prmt7	38.6924	65.9994	43.9769	27.5494	50.0768	61.4761	1.42116	2.0246	chr8	106210573	106211151	-191
Procr	113.984	28.3015	27.1342	154.702	64.5217	36.4421	0.243173	0.326317	chr2	155750901	155751456	-38
Prom2	6.85362	6.00582	10.1491	2.83574	0.792517	1.53287	1.17857	0.410014	chr2	127573179	127573944	-32145
Prr13	146.609	54.6276	63.9236	175.683	68.2962	58.517	0.404311	0.360915	chr15	102404993	102405964	-53691
Prr7	14.2906	17.3636	14.2486	16.091	26.0339	45.9519	1.10605	2.23683	chr13	55465001	55465921	1195
Prrg4	15.2191	5.54597	3.76138	6.08418	3.65416	3.25232	0.305779	0.567577	chr2	104864231	104865035	-14784
Prss23	15.3988	66.8729	38.4511	18.6448	91.4627	70.5528	3.41988	4.34479	chr7	89523765	89524173	-6384	chr7	89523961	89524486	16702
Psma1	183.851	76.1881	66.7925	102.056	73.7483	73.2655	0.388849	0.72026	chr7	114316468	114316866	-40552
Psma4	191.549	90.3941	96.6442	179.861	113.917	116.956	0.488226	0.64181
Psma7	625.322	319.353	304.735	501.869	405.197	402.116	0.499013	0.804307	chr2	180032856	180033318	9314
Psmb10	28.721	39.1359	87.9386	40.5391	46.2221	44.0147	2.21222	1.11296	chr8	105936893	105937698	1096
Psmc6	84.6626	36.8737	47.3743	58.4748	44.4874	46.8228	0.497551	0.780765	chr14	45491854	45492286	162247
Psme4	27.3508	9.87731	13.43	20.4281	12.576	13.922	0.426081	0.648567
Psmg4	46.9939	96.8879	76.3698	35.5602	100.294	81.5845	1.84341	2.55733	chr13	34112182	34113062	-50354
Psrc1	7.33953	32.0742	15.477	3.87389	13.9562	10.0471	3.23939	3.09809
Pstpip2	12.0853	5.72307	6.11129	12.4636	5.54249	5.33648	0.489618	0.43643	chr18	77773927	77774260	-20456
Ptgs1	43.7814	19.8007	40.1019	56.3631	13.0514	32.3851	0.68411	0.40307	chr2	36234408	36234999	4278	chr2	36243540	36243877	13452
Ptgs2	219.924	75.5139	45.752	302.769	222.5	103.64	0.2757	0.538595	chr1	150099567	150103145	1233	chr1	150151248	150151855	51732
Pthlh	17.9741	4.53689	6.70176	31.578	10.0549	24.6726	0.312635	0.549869	chr6	147260779	147261325	3032
Ptms	168.828	425.669	465.198	266.889	358.992	341.377	2.63839	1.3121	chr6	124964978	124965695	-47391
Ptpla	13.764	32.8827	17.6219	7.16388	23.9546	28.7319	1.83466	3.67723	chr2	14073333	14074443	-17854	chr2	13971757	13972339	-54491
Ptpn2	8.60488	16.7943	21.3869	12.1222	15.9208	14.3614	2.21858	1.24904	chr18	67724150	67724866	112
Ptrf	37.9743	89.9808	127.411	51.031	78.7617	68.6466	2.86235	1.4443	chr11	100974136	100974581	-3742	chr11	100970283	100970601	13866
Pvr	36.7765	21.21	9.8079	49.1506	60.2049	32.339	0.421708	0.941432	chr7	19911007	19911926	9676	chr7	19911301	19911817	8240
Qsox1	31.9518	15.0939	15.3259	32.0567	24.9972	22.6302	0.476026	0.742862	chr1	155973329	155973811	-160672
Rab20	7.23999	19.2265	18.4979	12.3333	5.06266	9.20199	2.60528	0.578298	chr8	11497454	11497921	-19189	chr8	11476965	11477347	23371
Rab3a	8.21983	2.9459	2.29549	10.3796	4.62736	4.61779	0.318826	0.445352	chr8	70757332	70757659	2817
Rac3	13.6669	36.4027	25.8342	19.5026	66.0342	27.5728	2.27692	2.39986	chr11	120703756	120704544	-17317
Rad1	7.25608	19.5363	25.6694	15.1307	10.5237	14.4205	3.11502	0.824291	chr15	10485495	10486252	-160
Ramp3	46.6042	9.91399	14.6343	19.0434	1.72329	3.73738	0.26337	0.143374	chr11	6625948	6626471	-32323
Ran	188.89	388.594	324.224	168.831	464.586	322.46	1.88686	2.33087	chr5	129019430	129019962	-459	chr5	129019332	129019661	-494
Rap1gap	19.0857	14.2816	39.7008	24.7665	5.97423	17.192	1.41421	0.467693	chr4	137641402	137642178	-22935
Rapgef3	52.7173	38.8261	37.2848	48.215	11.48	21.5275	0.721878	0.342295	chr15	97767616	97768555	-420	chr15	97768012	97768740	23971
Rassf1	55.184	25.5039	20.1618	42.2023	42.9729	31.9022	0.413759	0.887097	chr9	107554488	107555065	194
Raver1-fdx1l	16.6649	40.471	33.7029	29.3959	31.4909	25.1177	2.22545	0.962866	chr9	21073067	21073898	18525
Rbm15b	14.6346	35.8784	31.8078	16.463	32.9819	30.2494	2.31254	1.92041	chr9	106887106	106887723	-415
Rbm18	17.4959	8.74191	7.24283	14.1935	10.2331	7.98511	0.456814	0.64178	chr2	36103321	36103624	33231
Rbm8a	42.9499	80.8469	93.1757	86.6419	93.9974	64.2872	2.02588	0.913441	chr3	96635373	96635784	5651
Rbpms2	1.45765	4.349	0.964989	5.2024	18.0252	5.58459	1.82279	2.26912	chr9	65672708	65673301	42423
Rcan1	22.4445	10.8221	12.1149	27.5784	12.478	13.205	0.510972	0.465636	chr16	92399862	92400482	-96	chr16	92398643	92399176	7224
Rcn1	9.64323	17.2117	10.6873	8.86673	31.1781	20.0506	1.44656	2.88882	chr2	105179705	105180087	219422
Rcor2	3.2676	9.67715	10.0417	8.74886	19.0102	18.9807	3.01733	2.17119	chr19	7302161	7302505	32570
Rcor3	3.67313	6.47578	9.72668	7.05468	5.32722	11.2581	2.20554	1.17548	chr1	192187925	192188523	-50438	chr1	192135764	192136162	35701
Rdh10	32.7267	17.2773	20.8249	81.1036	22.5665	52.3676	0.582127	0.461965	chr1	16103825	16105446	-1246	chr1	16109009	16109810	3929
Rdh14	6.25061	10.9973	16.1575	6.02736	5.53143	8.74016	2.17217	1.1839	chr12	10390703	10391350	247	chr12	10514289	10514887	124108
Relb	5.927	14.6772	7.35985	5.18655	22.0274	14.8718	1.85904	3.5572	chr7	19604190	19604537	25074
Ret	0.759453	1.67968	2.05829	4.0389	18.3732	27.2451	2.46096	5.64737	chr6	118367409	118367857	-169890
Rgs10	8.59308	31.6313	23.7224	32.3855	30.2874	22.6286	3.22083	0.816971	chr7	128461704	128462130	-43746
Rgs16	21.7032	0.882504	1.73594	33.5735	3.43132	4.69463	0.0603239	0.121017	chr1	153736200	153736629	-3938
Rhoj	5.49277	7.03069	8.93062	5.12939	11.0894	11.6114	1.45294	2.21282	chr12	75596292	75596890	288279	chr12	75307789	75308180	-132
Rhpn2	14.8846	5.20357	7.35425	5.35209	2.23111	2.1522	0.421839	0.409495	chr7	35348828	35349691	15023
Ripk2	9.82095	6.82206	11.2697	8.05612	13.9564	23.3175	0.92108	2.31339	chr4	16211421	16212019	-48223	chr4	16074236	16074567	-48807
Rit1	16.7863	10.0724	16.9349	26.1586	10.7936	14.4304	0.804445	0.482136	chr3	88651487	88651876	-65172
Rmrp	28.3313	26.9922	5.24058	25.8585	107.558	13.4793	0.568855	2.34038	chr4	43492503	43493098	258	chr4	43492969	43493316	532
Rnd3	5.74205	7.32232	4.31256	3.94798	10.2611	6.34438	1.01313	2.10303	chr2	51148789	51149483	-26
Rnf145	38.1012	72.6773	80.9665	32.7008	44.9173	50.2398	2.01626	1.45497	chr11	44470293	44471108	-48263
Rnf183	14.2155	5.35636	6.15968	19.3618	3.40912	5.43198	0.405052	0.228313
Rnh1	284.621	135.035	105.06	186.69	109.531	95.3741	0.42178	0.548784	chr7	141168693	141169134	22	chr7	141164760	141165306	4981
Rom1	17.0728	32.9937	45.1383	15.8265	12.3805	9.94555	2.2882	0.705338	chr19	8929017	8929605	44
Ropn1l	8.73854	8.39132	15.0836	10.4803	3.85721	5.68501	1.34318	0.455246	chr15	31453387	31454013	-12	chr15	31453358	31453714	12505
Rpl26	11.9779	35.6212	0	10.6712	67.1854	19.7198	1.48696	4.07195	chr11	68901217	68901951	19
Rplp1	4186.38	3748.17	2483.31	2086.91	5102.39	4579.34	0.744256	2.31963	chr9	61913942	61915051	13
Rpp14	10.5164	12.9037	12.0975	6.72639	13.0549	13.8881	1.18868	2.00278	chr14	7953912	7954601	-126056
Rpp38	5.54358	10.203	7.30615	4.02904	9.57704	8.70371	1.57923	2.26862	chr2	3049964	3050485	282403
Rpph1	6.4403	13.4339	19.4082	30.2254	119.092	40.8039	2.54973	2.64506
Rps15a-ps4	21.7292	17.5968	2.56234	9.98975	17.9238	25.9229	0.463872	2.19458	chr4	132269376	132270750	-49475
Rps23	789.559	2517.37	1303.07	1180.73	1115.02	1253.5	2.41935	1.00299	chr13	90922574	90923693	12
Rrad	5.48791	6.49321	2.31122	5.46275	22.1722	15.7732	0.802166	3.4731	chr8	104591218	104591816	39803
Rrs1	48.0387	101.43	96.5049	64.5549	107.256	85.6093	2.06016	1.49381	chr1	9545046	9545736	-16
Rusc1	14.0281	3.59599	6.632	18.9328	4.22709	6.501	0.364554	0.28332	chr3	88913594	88914123	176172	chr3	89089834	89090187	6209
S100a13	95.9269	22.7688	34.2034	56.9341	18.0558	54.9045	0.296956	0.640743	chr3	90508957	90509440	-5236
S100a3	17.1363	14.9449	16.5804	12.7264	5.35299	5.54403	0.91984	0.428127	chr3	90601593	90602035	1600	chr3	90601385	90602002	1788
S100a7a	51.6396	13.5907	25.8874	15.4831	3.61807	3.22835	0.382246	0.221093	chr3	90616472	90618247	-36942
S100a8	44.4679	0.519641	6.1038	12.9801	0	1.14179	0.0744744	0.0439823	chr3	90616472	90618247	-51711
S100pbp	11.0123	6.26474	4.17123	8.74482	7.25973	9.23081	0.473832	0.942875	chr4	129204446	129205207	-15345
Samd12	11.9434	9.46915	8.23364	13.5159	7.32845	4.01262	0.741112	0.419545	chr15	53857123	53857721	45013	chr15	53541753	53542272	80472
Sars	33.9007	84.065	79.5542	37.4704	89.0751	84.0842	2.41321	2.31061
Sat1	66.1563	41.5452	20.2705	90.3463	54.3847	14.7773	0.467194	0.382761
Sbk1	6.19318	14.9519	12.1582	13.3017	15.7312	13.8241	2.18871	1.11096	chr7	126005891	126006467	-266439
Sc4mol	55.7489	69.6258	82.3706	28.5572	110.633	106.285	1.36322	3.79796	chr8	64733196	64733670	144	chr8	64726025	64726898	8754
Scarna17	259.25	0	0	0	0	0	0	#DIV/0!	chr18	74890214	74891052	-112179
Scd1	39.1726	74.4599	56.7967	29.1531	84.693	48.077	1.67536	2.27712	chr19	44407827	44408577	-494	chr19	44407742	44408330	13881
Scin	14.9974	5.48192	7.97468	36.7652	4.02763	10.5726	0.448631	0.19856	chr12	40133561	40134014	440
Scnm1	20.8762	12.3994	8.20586	17.9955	8.58827	9.41663	0.493511	0.500261	chr3	95109181	95109779	24531
Scp2	21.1541	14.8091	25.5254	37.6952	13.2789	14.9876	0.953349	0.374935
Sdc1	418.599	183.96	329.561	1037.84	290.763	478.238	0.613381	0.370481	chr12	8772440	8773038	1344	chr12	8826998	8827579	56184
Sdcbp2	24.0376	6.29026	4.03017	29.919	11.7309	11.7942	0.214673	0.393146	chr2	151564903	151565313	-7523
Sec11c	118.608	43.0499	50.8091	94.9627	82.4048	92.8683	0.395669	0.922852	chr18	65800081	65800431	-321	chr18	65802231	65802584	2007
Sema3c	20.247	11.5286	8.39262	10.9845	6.59165	2.5652	0.491955	0.416808	chr5	17555851	17556623	-18578	chr5	17574078	17574420	-395
Sema3e	22.3352	10.863	13.1571	13.6486	2.71166	5.06803	0.537718	0.285	chr5	13987075	13987382	-38047	chr5	14125409	14125767	100492
Sema7a	28.9051	2.51491	6.88592	48.9017	14.7996	46.5097	0.162615	0.626863	chr9	57831319	57832038	-108456
Sept5	17.5463	21.999	24.9873	22.6409	50.8172	40.1435	1.33892	2.00877					chr16	18683687	18684013	62203
Serinc5	7.31375	4.49346	4.86032	13.7278	4.1399	5.78779	0.639465	0.361591	chr13	92858874	92859376	247988
Serpinb2	11.9386	2.93501	2.26012	6.48388	0.606382	0.553358	0.217577	0.0894326	chr1	107589918	107590235	78567
Serpinb8	13.5891	3.27146	3.49473	13.0485	1.86874	4.11243	0.248957	0.22919	chr1	107589918	107590235	71
Serpinf1	1.24967	0.230003	0.736817	25.9134	1.73691	10.8656	0.38683	0.243166	chr11	75405869	75406628	16374
Sesn2	33.7403	29.2422	20.5728	37.5813	17.7835	18.2375	0.738212	0.479241	chr4	132510605	132510925	-310
Sgk1	38.2306	24.9915	12.2559	53.5458	56.8166	36.1022	0.487141	0.867657	chr10	21993997	21995092	-121	chr10	21790822	21791138	-91045
Sgpp1	10.8633	8.3467	11.319	3.34438	6.12705	7.60092	0.905144	2.05239	chr12	75826959	75827393	-91448	chr12	75702793	75703348	-10899
Sh3bp2	18.3987	7.80205	7.90701	23.7969	12.9151	16.3891	0.426907	0.615715	chr5	34533709	34534021	8082	chr5	34534861	34535445	9662
Sigmar1	93.1889	161.317	185.739	77.3794	150.678	171.351	1.86211	2.08084	chr4	41741243	41741555	-87	chr4	41741041	41741490	2995
Sirt7	47.9354	29.3321	22.5825	56.0144	25.0872	21.3635	0.541506	0.414632	chr11	120630381	120630698	-5538
Siva1	74.2632	211.889	114.851	55.1258	135.175	115.098	2.19988	2.27002	chr12	112644872	112645182	200
Slc19a1	15.4152	21.5138	22.6361	9.33467	19.7675	25.0627	1.43202	2.40127	chr10	77082262	77082771	49305
Slc22a4	10.3315	2.50327	6.22004	8.30461	2.08638	4.81278	0.422171	0.415381	chr11	54028240	54028695	-378	chr11	54018759	54019352	36227
Slc25a32	5.10258	7.33248	6.28704	4.17292	9.42838	12.2224	1.33457	2.5942	chr15	39112171	39112796	232
Slc29a1	45.1678	64.2753	88.472	46.1004	81.0539	111.337	1.69089	2.08665	chr17	45596392	45597454	-1022	chr17	45596574	45597273	12074
Slc31a2	20.657	5.55785	7.30444	12.6815	6.9183	7.38089	0.31133	0.563781	chr4	62232784	62233463	-53321
Slc35a1	13.0391	11.7027	16.758	5.89354	7.86183	16.234	1.09136	2.04426	chr4	34614739	34615487	72324
Slit2	4.35641	15.2851	6.18361	1.88757	16.1465	2.363	2.46404	4.903	chr5	47921615	47922021	-61336	chr5	48331447	48331751	348597
Slpi	37.9131	30.8499	26.1972	35.4336	2.45991	5.97154	0.75234	0.118975	chr2	164359128	164359483	-2799
Slurp1	19.5514	3.67502	10.7919	0	0	0	0.369971	#DIV/0!	chr15	74725146	74725768	2568
Smarca2	15.6758	7.50227	10.9871	16.6258	4.1957	7.33357	0.589742	0.346728					chr19	26607706	26608022	2863
Smarcd3	15.7263	23.2857	17.0167	12.947	28.4463	30.2271	1.28137	2.26591	chr5	24611586	24612372	-9978	chr5	24612002	24612542	19921
Snai1	9.13866	14.8873	33.3229	39.444	47.8695	83.0362	2.63771	1.65939	chr2	167537724	167538601	-64	chr2	167553026	167553361	15135
Snap29	18.9169	10.0922	11.3337	18.0306	8.0373	9.30148	0.566316	0.480815	chr16	17405889	17406327	109	chr16	17405886	17406252	253
Snhg3	9.71332	15.9845	9.43279	3.28352	9.52975	8.31841	1.30837	2.71784	chr4	132353040	132354121	105
Snhg9	78.2385	403.196	345.384	69.1717	65.4641	77.8836	4.78396	1.03617	chr17	24719397	24720467	32	chr17	24719564	24720107	577
Snora15	28.9646	0	0	0	0	0	0	#DIV/0!	chr5	129786865	129787463	-7396
Snora17	0	0	0	10.6435	0	0	#DIV/0!	0	chr2	26638849	26639158	317
Snora21	103.017	15.1684	0	35.5208	0	0	0.0736209	0	chr11	97781553	97782801	-412
Snora26	573.253	248.853	91.8186	119.651	284.6	297.449	0.297139	2.43228	chr5	74093142	74093671	-123
Snora28	175.217	73.7118	0	28.7744	0	40.491	0.210344	0.703594	chr12	111548532	111549096	7869
Snora31	0	0	77.1198	93.958	0	0	#DIV/0!	0	chr14	75844927	75845324	-2797
Snora33	0	0	32.126	23.4842	0	0	#DIV/0!	0	chr10	23785849	23786169	-559
Snora41	31.7104	0	0	0	0	0	0	#DIV/0!	chr1	63177634	63177945	-1233
Snora43	77.4317	22.8022	36.5235	133.494	89.8407	37.5767	0.383084	0.47724	chr2	26638849	26639158	-1019
Snora44	56.2351	20.7002	44.2088	32.3168	20.3897	0	0.577122	0.315466	chr4	132309546	132309899	-230
Snora47	174.064	0	0	0	0	35.1964	0	#DIV/0!
Snora5c	93.4597	68.8054	36.7364	53.7088	0	37.7958	0.564638	0.351859	chr11	6625948	6626471	-5791
Snora62	206.035	15.1684	0	23.6805	0	0	0.0368103	0	chr9	120132622	120134078	2917
Snora64	56.2351	103.501	176.835	177.742	40.7795	45.4837	2.49254	0.242664	chr17	24719397	24720467	-856
Snora65	136.51	80.3995	21.4633	78.4488	0	0	0.373096	0	chr2	32962628	32963129	-422
Snora68	0	76.355	0	29.801	0	0	#DIV/0!	0	chr8	70897074	70897456	-1410
Snora70	120.334	29.5302	15.7667	11.5255	43.6309	0	0.188213	1.8928	chrX	74273396	74274311	1362
Snora74a	18.4823	0	0	2.65532	0	0	0	0	chr18	35559740	35560377	3029
Snora75	28.9646	0	0	0	0	0	0	#DIV/0!	chr1	86347530	86348092	3473
Snora7a	0	14.7651	0	11.5255	0	0	#DIV/0!	0	chr6	115758852	115759571	48891
Snora81	227.455	51.524	0	50.2739	25.3756	14.1514	0.113262	0.393117	chr16	23111198	23111595	627
Snord100	185.735	136.739	1314.13	747.16	0	150.225	3.90575	0.100531	chr10	23785849	23786169	-189
Snord104	144.402	318.927	0	82.9839	0	0	1.1043	0	chr11	106500422	106503753	1097
Snord15b	80.2732	0	0	0	0	10.821	0	#DIV/0!	chr7	99441559	99442134	37860
Snord16a	66.991	246.595	263.323	0	0	108.367	3.80587	#DIV/0!	chr9	64173122	64173681	-2030
Snord2	0	136.739	146.015	106.737	0	0	#DIV/0!	0	chr16	23109641	23110016	876
Snord32a	100.32	516.991	157.732	288.256	72.7481	162.28	3.36285	0.407673	chr7	45126423	45126887	807
Snord34	206.703	0	162.498	118.787	149.893	0	0.393071	0.630932	chr7	45126423	45126887	12
Snord35a	868.143	266.304	113.748	332.599	1259.09	526.625	0.218888	2.68449	chr7	45126423	45126887	-221
Snord35b	81.4705	0	0	0	0	0	0	#DIV/0!	chr7	45124197	45125619	-1798
Snord37	467.03	0	0	0	0	0	0	#DIV/0!	chr10	81177692	81178424	-902
Snord55	1602.15	1095.26	179.931	1052.24	1327.79	185.12	0.397962	0.7189	chr4	117149357	117150219	6059
Snord66	341.559	0	0	0	0	0	0	#DIV/0!	chr16	20692883	20693529	8951
Snord7	0	0	0	27.3027	0	0	#DIV/0!	0	chr11	83298787	83299385	4783
Snord92	184.315	0	0	264.803	0	149.077	0	0.281487	chr17	71616000	71616299	-15129
Snord96a	119.724	264.423	658.839	206.406	173.638	0	3.85579	0.420622	chr11	48799923	48800661	-1740
Snrnp35	9.06879	18.1378	20.0811	16.5034	21.0443	18.3374	2.10717	1.19314	chr5	124489090	124489412	6097
Snta1	10.6219	21.699	37.8808	11.1168	12.0895	17.4099	2.80457	1.32679	chr2	154390026	154390893	17624	chr2	154389912	154390818	14505
Snx10	10.0479	4.46387	2.61914	8.78368	7.24138	3.80142	0.352462	0.628598	chr6	51469190	51470078	-54268
Snx25	6.15366	6.70906	12.1865	4.96708	7.80067	12.6139	1.53531	2.05499	chr8	46163264	46163688	-39331
Snx7	14.9006	5.43409	7.95177	12.2147	8.22703	12.0505	0.449172	0.830046
Snx8	22.7831	30.8738	29.6757	22.9767	48.309	46.4296	1.32882	2.06162	chr5	140514617	140515108	-125616
Sord	32.2526	8.57304	9.5146	18.1963	1.56555	2.3811	0.280406	0.108446	chr2	122306069	122306890	71641
Sparc	121.288	260.744	297.854	173.92	556.293	545.723	2.30278	3.16817	chr11	55428144	55428763	-8374	chr11	55428473	55428789	34289
Spc25	12.5703	29.6537	33.4601	13.538	22.7997	21.9471	2.51043	1.65264	chr2	69205864	69206281	117
Speg	4.61039	8.66378	12.2079	5.85925	19.9691	16.806	2.26355	3.13821	chr1	75393143	75393548	-6739
Spint1	59.4919	49.3925	40.2848	63.7487	29.954	31.8335	0.753693	0.484618	chr2	119263005	119263595	25941
Sprr1a	18.5246	0	0	1.05142	0	0	0	0					chr3	92486595	92486921	2968
Spry1	9.76374	36.0704	19.0968	7.94323	14.5871	10.466	2.82511	1.57701	chr3	37481083	37482050	-158383
Spsb1	13.26	4.68995	8.5694	53.775	30.0446	63.6622	0.499975	0.871286	chr4	149954742	149955315	-23	chr4	149858446	149859043	-37240
Sqle	58.1446	120.208	134.845	63.0617	132.626	143.137	2.19326	2.18645	chr15	59315096	59315468	191	chr15	59316364	59316830	1739
Sqrdl	39.4013	10.9027	17.4711	20.462	7.02358	7.44801	0.360062	0.353621	chr2	122793595	122794166	11882	chr2	122793592	122794164	12166
Sqstm1	550.685	260.176	219.695	486.051	237.93	229.662	0.435704	0.481011	chr11	50210451	50211056	36	chr11	50210478	50211404	11253
Srebf2	36.6059	98.9052	103.362	35.3972	99.0976	107.489	2.76277	2.91812	chr15	82146670	82147139	-364	chr15	82146584	82147441	173
Srf	34.244	40.2605	38.5863	29.4988	56.7132	66.4448	1.15125	2.08751	chr17	46646235	46646563	-90238
Ssbp4	55.8059	109.17	114.498	67.6025	75.1883	98.8218	2.00398	1.28701	chr8	70609367	70609965	-1353
Ssu72	53.4306	82.399	132.279	51.3816	61.3215	69.7894	2.00894	1.27585	chr4	155696637	155697096	-7948
St3gal3	6.56267	15.0994	12.1031	7.89496	11.9219	10.7986	2.07252	1.43892	chr4	118070584	118071053	64071	chr4	118015631	118016181	84029
Stap2	34.315	23.4967	33.7001	54.7842	24.2788	27.5857	0.833408	0.473353	chr17	56005577	56006193	-280	chr17	56005577	56006191	9116
Stard3nl	49.9848	24.5327	25.4148	28.3677	31.1977	28.4608	0.499627	1.05152	chr13	19317809	19318211	77741	chr13	19317815	19318211	-39464
Stard4	12.2346	20.5421	21.6694	8.42043	18.4806	19.7911	1.72509	2.27255	chr18	33309452	33310022	-95922	chr18	33309432	33310037	108617
Stbd1	5.35845	8.38988	10.4423	4.42387	24.7921	15.6268	1.75724	4.56827	chr5	92434757	92435426	-167959
Sulf2	15.9041	43.643	22.4418	12.0962	23.5916	24.5326	2.0776	1.98923	chr2	166165225	166165840	-9850	chr2	166170181	166170780	96882
Sumf1	20.6437	15.9	6.92374	23.8234	14.2784	6.94191	0.552802	0.445367	chr6	108445014	108445487	-259668
Synpo	15.1057	5.55809	9.13112	16.4831	2.77751	8.7519	0.486214	0.349734	chr18	60609144	60610201	431	chr18	60613328	60613663	19674
Sytl1	23.5857	7.41702	5.70988	16.6958	3.3414	4.16903	0.278281	0.22492	chr4	133277443	133277754	-14512
Tagln	0.680539	3.93655	0.458572	0.838045	47.94	9.27867	3.22915	34.1382	chr9	45906730	45907300	29042
Tap2	6.17586	12.9472	10.1726	7.0644	18.9376	9.79995	1.87179	2.03397					chr17	34210689	34211201	6723
Tatdn3	4.80961	4.82844	6.41632	11.0557	4.22757	6.24595	1.16899	0.473671	chr1	191062872	191063470	-240
Tbc1d2	34.6398	19.2714	16.1431	41.4344	17.2934	19.2884	0.511182	0.441442	chr4	46649757	46650643	-2
Tbc1d9	6.25641	2.7048	3.35983	10.3672	5.66188	4.60115	0.484673	0.494976	chr8	83278232	83278859	113194	chr8	83278206	83278786	113435
Tchp	5.86669	6.88818	5.447	10.9571	4.87777	5.64498	1.05129	0.48018	chr5	114743760	114744273	36238
Tcof1	26.2231	51.6159	55.6203	33.279	45.6309	46.8005	2.04469	1.38873	chr18	60891072	60892099	-42622
Tcte3	3.72544	10.5136	7.80996	3.92501	6.75387	0.753298	2.45925	0.956325	chr17	15040607	15042010	250	chr17	15041223	15041925	14772
Tctn2	7.49725	3.67967	4.30548	10.2975	3.47024	4.8167	0.532539	0.402376
Tdp1	8.20617	22.241	21.9228	10.016	13.3761	14.3318	2.69089	1.38318	chr12	99644771	99645941	-239158
Tef	18.4803	12.4531	13.2455	20.207	8.35463	11.2844	0.695297	0.485946	chr15	81857853	81858828	46927	chr15	81810581	81811558	8886
Tgfb3	10.1055	5.29183	11.501	20.4837	6.04032	10.4648	0.830876	0.402884	chr12	86000385	86001176	78260
Tigit	59.3874	32.921	40.0174	18.5878	8.71562	9.72103	0.61409	0.495934	chr16	43663916	43664920	-235	chr16	43701772	43702284	53424
Timeless	5.31491	8.91475	14.2685	7.10706	6.90366	8.13487	2.18096	1.058
Timm17b	8.97653	15.0069	21.097	9.67232	16.6126	16.5627	2.01102	1.71496
Timm8a1	6.03391	16.0524	14.0149	4.09798	16.0106	11.6462	2.49153	3.37444	chrX	134585435	134586005	-44092
Tinagl1	370.838	187.791	241.771	208.782	59.8741	103.868	0.579177	0.392137	chr4	130175082	130175681	-260	chr4	130174937	130175874	10275
Tk1	154.832	254.712	220.783	97.2597	176.485	255.869	1.53552	2.22268	chr11	117825506	117826874	-177	chr11	117825486	117826457	10939
Tmbim1	119.052	59.481	53.9257	102.11	61.3678	62.8679	0.476291	0.608342	chr1	74303740	74304319	306	chr1	74297157	74297906	9660
Tmbim4	61.6915	24.5059	19.5389	29.7138	36.0465	29.4356	0.356976	1.10188	chr10	120308576	120309097	100011
Tmeff1	10.6938	15.0822	12.0908	43.6397	86.4786	94.8997	1.2705	2.07813	chr4	48577524	48577837	-7512
Tmem107	4.70412	11.4985	34.5029	6.55482	4.65415	11.1787	4.88948	1.20773	chr11	69070334	69071321	19
Tmem126b	12.0225	9.4511	7.68931	9.83659	3.98972	5.27403	0.712847	0.470882
Tmem150a	12.4468	7.95169	3.31557	7.62576	9.69729	8.23676	0.452617	1.17589	chr6	72344982	72345483	-10250
Tmem158	2.373	6.08218	12.2295	3.88907	4.78002	6.25554	3.85834	1.41879	chr9	123237691	123238081	22902
Tmem171	15.5277	7.69031	7.21323	7.38205	9.11043	5.25195	0.479902	0.972791	chr13	98692469	98692772	2210
Tmem184a	11.9341	6.51797	5.36394	12.7892	5.76967	3.35172	0.497813	0.356605	chr5	139794818	139795338	18164
Tmem19	13.1369	5.50636	7.08601	18.6256	5.0761	12.1765	0.479275	0.463142	chr10	115332351	115333069	29551	chr10	115332385	115332694	-8045
Tmem203	6.42266	23.0857	16.9295	8.68455	12.0546	12.0701	3.11516	1.38894	chr2	25271913	25272352	16694
Tmem39b	8.28449	19.2829	17.3017	13.6094	8.61695	12.8598	2.20802	0.789041	chr4	129700944	129701332	-4301
Tmem40	54.0889	28.6808	45.5949	92.3176	22.437	42.8162	0.686608	0.353417	chr6	115758852	115759571	-213	chr6	115759067	115759686	30550
Tmem47	5.13381	5.59268	6.08114	3.22934	10.263	7.65931	1.13695	2.77492	chrX	81146162	81146750	75813
Tmem51	13.3596	5.92495	5.37783	7.86242	2.50951	1.23677	0.423021	0.23824	chr4	142095417	142096129	-11470
Tmem59	103.871	41.4089	56.9866	93.6859	52.9296	54.9808	0.473643	0.575916
Tmem86a	33.026	22.5682	29.4249	20.1471	4.78983	7.32864	0.787154	0.30075	chr7	47031168	47032053	-19029
Tmem97	42.8242	62.9671	61.908	27.7545	74.3582	64.3668	1.458	2.49914	chr11	78550563	78550966	-30	chr11	78550363	78551068	9252
Tmprss11e	35.4303	17.6159	14.2237	21.9289	14.4902	13.0041	0.449327	0.626896	chr5	86758274	86758774	-12718	chr5	86749160	86749725	44540
Tnfsf9	31.6701	10.7907	8.23049	20.6818	14.8994	13.7602	0.300302	0.69287
Tns4	26.2503	4.57024	14.3619	9.27547	2.10079	5.06882	0.360608	0.386482	chr11	99098570	99099491	-9725	chr11	99106198	99107064	41387
Tob2	18.9177	52.887	31.8925	32.2881	39.096	41.1659	2.24075	1.2429	chr15	81857853	81858828	-15	chr15	81860210	81860745	12476
Tpm1	310.391	1000.26	568.192	391.729	1722.15	1071.25	2.52657	3.56548	chr9	67048807	67049732	-57	chr9	67024790	67025091	1250
Tpm4	211.872	349.429	211.41	246.024	687.286	406.008	1.32353	2.22193	chr8	72160739	72161316	25736
Trappc2l	103.447	27.6497	49.7269	63.4241	42.286	67.6816	0.373992	0.866923	chr8	122585225	122586194	-25916
Trib2	3.40179	4.41372	10.1411	1.10327	0.390788	1.3076	2.13929	0.769706	chr12	15800666	15801508	15697	chr12	15800727	15801510	9784
Trim47	19.7323	31.6832	41.5033	23.1868	56.9708	40.6141	1.85448	2.10432	chr11	116108383	116109260	1413	chr11	116108433	116109119	3370
Trmt112	48.2953	100.797	98.6122	50.3318	66.048	77.8094	2.06448	1.42909	chr19	6909509	6910511	313
Trmu	2.96049	4.20874	11.1553	5.57328	5.10799	6.85319	2.59485	1.07308	chr15	85859262	85859859	-19766
Trp53bp2	11.1405	9.65185	13.2513	20.3014	8.42993	11.309	1.02792	0.486147	chr1	182368310	182369403	-40310	chr1	182408448	182408977	-189
Tsfm	58.1856	176.51	155.826	117.941	118.402	115.484	2.85583	0.991538
Ttc32	4.88821	16.1322	10.6009	5.03705	5.98939	12.5426	2.73445	1.83957	chr12	9029921	9030492	210	chr12	9111888	9112850	82854
Ttc39c	9.00032	4.22071	3.53777	11.8678	22.5752	19.4953	0.431011	1.77246	chr18	12536290	12536770	-107002
Ttyh2	13.1938	5.72447	7.08823	13.5005	7.94804	9.50051	0.485558	0.646219	chr11	114674179	114674743	-1006
Ttyh3	9.00098	16.1439	19.9459	22.0965	24.2688	20.57	2.00477	1.01461	chr5	140611107	140611705	37624
Tuba1b	105.069	192.579	85.8657	45.1998	130.071	160.68	1.32506	3.21629	chr15	98933506	98934526	373	chr15	98933822	98934129	2699
Tubb2b	42.012	56.6174	36.8407	77.0153	235.951	81.3745	1.11228	2.06015	chr13	34112182	34113062	17731
Txnip	10.6733	8.3902	8.14148	10.5391	1.99013	3.85715	0.774441	0.277409	chr3	96494447	96494859	-63303
U90926	35.6899	93.9718	16.5043	12.5473	142.802	31.9229	1.54772	6.96265	chr5	92219598	92221020	-4902	chr5	92220035	92220993	11099
Ubb	257.812	137.088	126.306	336.227	134.996	193.405	0.510826	0.488362	chr11	62550947	62552169	55	chr11	62560549	62561155	9652
Ube2j2	4.04421	7.8434	10.6082	6.15151	5.12593	6.5558	2.28124	0.949501	chr4	155908600	155908986	-35037
Ubr3	13.6406	8.09167	6.97422	16.0498	8.3288	6.53906	0.552244	0.463179	chr2	69885542	69885848	-11550
Ufd1l	46.4588	24.2056	24.5894	49.4804	20.8947	25.8523	0.525143	0.472379	chr16	18795323	18795935	-16664
Uhrf1bp1l	15.542	5.31637	8.50702	16.389	7.56575	11.0015	0.444711	0.566455	chr10	90068729	90069256	324002
Ulk1	17.3565	13.1747	15.0007	31.0846	10.2019	12.9265	0.811667	0.372023	chr5	110770580	110770999	39291
Ung	10.6154	18.5334	18.8947	9.85646	17.1383	23.0627	1.76292	2.03932	chr5	114172824	114173434	41974
Urod	62.6097	30.3979	23.6554	52.0316	33.171	32.1955	0.431669	0.628142
Usf2	9.95494	18.4115	33.0697	13.1858	15.2742	21.4548	2.58571	1.39275	chr7	30957968	30958418	-1391
Usmg5	418.199	192.337	194.851	194.132	217.904	198.148	0.462923	1.07157	chr19	47090627	47090977	-178
Utp18	15.0708	34.9704	29.2685	19.7915	23.8004	25.1464	2.13124	1.23656	chr11	93885527	93886221	-109	chr11	93885592	93885949	26707
Vamp5	27.4506	7.46715	11.9971	12.941	10.8117	11.9783	0.354532	0.880535	chr6	72371261	72371805	8934	chr6	72371299	72371619	3571
Vgll3	4.12914	6.80808	4.22669	4.96828	18.2465	10.1583	1.33621	2.85862	chr16	65815045	65815383	-418	chr16	65818805	65819368	3736
Vps28	97.6702	57.988	71.9839	93.9246	38.1264	52.24	0.665361	0.481058	chr15	76626161	76626673	-391
Wdr4	17.0425	32.9922	25.1891	12.1008	22.3353	26.7419	1.70695	2.02785
Wdsub1	4.55438	10.6876	9.51042	5.88888	10.5272	9.43958	2.21743	1.6953	chr2	59617665	59618043	264751
Wfs1	14.5715	7.92779	4.09117	15.7355	10.6538	3.49683	0.412413	0.44964					chr5	36988590	36989080	22977
Wisp1	0.949412	2.85752	4.65386	7.09282	30.698	19.1071	3.95581	3.51095	chr15	66893776	66894577	2784	chr15	66883615	66884405	-6987
Xdh	32.9956	6.14631	12.8128	16.3864	0.445156	2.33359	0.287298	0.0847882	chr17	73941677	73942149	8268	chr17	73970160	73970656	86749
Yipf4	16.2374	8.26009	7.77949	9.85184	10.3598	6.7638	0.493909	0.869056	chr17	74395604	74395965	-93708	chr17	74480553	74480868	-8624
Ypel3	22.3875	11.8854	16.6142	39.65	15.1801	13.4817	0.636507	0.361435	chr7	126792130	126793028	15605	chr7	126776448	126776844	-130
Ypel5	14.1291	2.93482	7.0612	13.3974	3.84221	9.10145	0.353739	0.483066	chr17	72918067	72918665	81663
Zbtb12	9.22892	26.6921	35.0455	10.1337	16.3726	22.4601	3.34479	1.91602	chr17	34897438	34897937	3129
Zbtb38	14.6044	6.2167	5.49573	20.1338	15.4764	12.5085	0.40099	0.694973	chr9	96743418	96744277	-12173
Zc3h7a	18.6931	8.97531	8.94129	19.6083	13.0457	11.7868	0.47923	0.633214	chr16	11153561	11153863	22680	chr16	11143633	11144561	7968
Zcchc24	2.67697	6.10235	10.4971	1.92762	5.8471	6.49553	3.10042	3.20152	chr14	25674171	25674605	94467
Zfand2a	40.4619	17.9802	22.4182	37.8087	18.7563	26.9138	0.499215	0.603963	chr5	139478754	139479499	5364
Zfp428	9.77871	40.3151	38.3275	21.1135	39.0013	33.8964	4.02111	1.72633	chr7	24529947	24530886	23330	chr7	24506705	24507168	82
Zfp512	7.39233	15.5585	17.742	12.0698	11.6042	11.0788	2.25237	0.939659
Zfp524	11.7688	19.1929	30.0981	11.5574	7.56201	12.4105	2.09414	0.864057
Zfp580	4.63351	13.2047	9.9878	4.03708	5.96137	4.95657	2.50269	1.35221
Zfyve21	7.16402	20.024	11.5503	8.65262	24.5665	17.8741	2.20367	2.45247	chr12	111814038	111814428	64	chr12	111813680	111814414	245
